# Supplementary material for: Genome-wide association analysis identifies SNP loci for multi-stage yield-related traits in wheat
Source: Front Plant Sci. 2026 Jun 3;17:1807558. doi: 10.3389/fpls.2026.1807558 (PMC13272444; doi:10.3389/fpls.2026.1807558)
Supplement: Supplementary file 1 [file Table1.xlsx]

## Sheet: Supplemental Table 1
Supplemental Table 1. Natural population of wheat
No.	Variety name	Region
1	Aibaixiaomai no. 3	North winter wheat region, China
2	Syn769	Un-determined
3	N0234	Un-determined
4	Aibaixiaomai no. 2	North winter wheat region, China
5	Desheng 508	Yellow and Huai River Valleys wheat region, China
6	Syn777	Un-determined
7	WB17-04-9	Un-determined
8	Y02-1	Un-determined
9	Fengyou 1718	Yellow and Huai River Valleys wheat region, China
10	SN055849	Yellow and Huai River Valleys wheat region, China
11	Denghai 0159	Yellow and Huai River Valleys wheat region, China
12	Fengyou 161	Yellow and Huai River Valleys wheat region, China
13	Aibaixiaomai no. 1	North winter wheat region, China
14	De 05-19	Yellow and Huai River Valleys wheat region, China
15	Han 17	Yellow and Huai River Valleys wheat region, China
16	N0381	Un-determined
17	Denghai 5049	Yellow and Huai River Valleys wheat region, China
18	TA4152-19	Un-determined
19	375-1	Un-determined
20	Wumang no. 1	Un-determined
21	Binzhoumaoying	Yellow and Huai River Valleys wheat region, China
22	Shannong 2657	Yellow and Huai River Valleys wheat region, China
23	954(7)-8	Yellow and Huai River Valleys wheat region, China
24	8046	Yellow and Huai River Valleys wheat region, China
25	Zhengnong 20	Yellow and Huai River Valleys wheat region, China
26	CWJ6	Un-determined
27	Chuanmai 43	Southwest wheat region, China
28	Han 16	Yellow and Huai River Valleys wheat region, China
29	Gaoyou 5218	North winter wheat region, China
30	GH7	Un-determined
31	CD-08-1856	Southwest wheat region, China
32	Yangmai 158	Mid-lower Reaches of the Yangtze River Valley wheat region, China
33	02H466-2	Yellow and Huai River Valleys wheat region, China
34	Zaoshu 6061	Yellow and Huai River Valleys wheat region, China
35	Han 9	Yellow and Huai River Valleys wheat region, China
36	Yumai 416	Yellow and Huai River Valleys wheat region, China
37	10ELT188	Yellow and Huai River Valleys wheat region, China
38	Shi 06-6136	North winter wheat region, China
39	Shannong 715	Yellow and Huai River Valleys wheat region, China
40	Shannong SA-1	Yellow and Huai River Valleys wheat region, China
41	Shannong 440	Yellow and Huai River Valleys wheat region, China
42	Binzhou no. 3	Yellow and Huai River Valleys wheat region, China
43	375-3	Un-determined
44	Xinyang 71619	Yellow and Huai River Valleys wheat region, China
45	Bainong 207	Yellow and Huai River Valleys wheat region, China
46	Yunong 982	Yellow and Huai River Valleys wheat region, China
47	Shiai no. 1	North winter wheat region, China
48	Shannong 5391	Yellow and Huai River Valleys wheat region, China
49	Han 8	Yellow and Huai River Valleys wheat region, China
50	Han 11	Yellow and Huai River Valleys wheat region, China
51	VAW1	Un-determined
52	LongpinziⅠ-32	North winter wheat region, China
53	Jian 4	Yellow and Huai River Valleys wheat region, China
54	Shannong 2187	Yellow and Huai River Valleys wheat region, China
55	Wanmai 19	Mid-lower Reaches of the Yangtze River Valley wheat region, China
56	Shannong 711	Yellow and Huai River Valleys wheat region, China
57	MS2J4B10	Yellow and Huai River Valleys wheat region, China
58	Gaokang no. 1	North winter wheat region, China
59	Gailiangyannong 15	Yellow and Huai River Valleys wheat region, China
60	Liangxing 618	Yellow and Huai River Valleys wheat region, China
61	Han 10	Yellow and Huai River Valleys wheat region, China
62	White Hong-15	Yellow and Huai River Valleys wheat region, China
63	Baiyingdongmai	North winter wheat region, China
64	Su 1264	Yellow and Huai River Valleys wheat region, China
65	Xinyang 0913	Yellow and Huai River Valleys wheat region, China
66	Shannong 9521	Yellow and Huai River Valleys wheat region, China
67	Shannong 3255	Yellow and Huai River Valleys wheat region, China
68	Baiyingdong no. 2	North winter wheat region, China
69	Zhengzhou 00524-3-1	Yellow and Huai River Valleys wheat region, China
70	Gaoyou 9908	North winter wheat region, China
71	SL02-12	Yellow and Huai River Valleys wheat region, China
72	Shannong 24	Yellow and Huai River Valleys wheat region, China
73	Shannong 666-2	Yellow and Huai River Valleys wheat region, China
74	Han 12	Yellow and Huai River Valleys wheat region, China
75	Tiantaiyoumai no. 6	Yellow and Huai River Valleys wheat region, China
76	Shannong D0485	Yellow and Huai River Valleys wheat region, China
77	SN032714	Yellow and Huai River Valleys wheat region, China
78	Han 7	Yellow and Huai River Valleys wheat region, China
79	Yannong 999	Yellow and Huai River Valleys wheat region, China
80	GH16	Un-determined
81	Yunong 211	Yellow and Huai River Valleys wheat region, China
82	DN068	North winter wheat region, China
83	70-64	Un-determined
84	Han 18	Yellow and Huai River Valleys wheat region, China
85	HB133-4	Yellow and Huai River Valleys wheat region, China
86	Yan 861601	Yellow and Huai River Valleys wheat region, China
87	Guizhou 8131-1	Southwest wheat region, China
88	Syn16	Un-determined
89	B95159-1-1-3	Yellow and Huai River Valleys wheat region, China
90	Yannong 181	Yellow and Huai River Valleys wheat region, China
91	GH8	Un-determined
92	Yannong 5158	Yellow and Huai River Valleys wheat region, China
93	DH5197	Yellow and Huai River Valleys wheat region, China
94	DH21	Yellow and Huai River Valleys wheat region, China
95	Yan 6089	Yellow and Huai River Valleys wheat region, China
96	Han-Ⅰ13	Yellow and Huai River Valleys wheat region, China
97	Huaihe 0615	Mid-lower Reaches of the Yangtze River Valley wheat region, China
98	B97081-1-1-2-1	Yellow and Huai River Valleys wheat region, China
99	Luyuan 502	Yellow and Huai River Valleys wheat region, China
100	Yan 19	Yellow and Huai River Valleys wheat region, China
101	PH3259	Yellow and Huai River Valleys wheat region, China
102	Zhengfeng no. 6	Yellow and Huai River Valleys wheat region, China
103	SN042321	Yellow and Huai River Valleys wheat region, China
104	SN055843	Yellow and Huai River Valleys wheat region, China
105	B99360-1-2	North winter wheat region, China
106	DH5388	Yellow and Huai River Valleys wheat region, China
107	PI573733	Un-determined
108	SP0625	Yellow and Huai River Valleys wheat region, China
109	H3901	Un-determined
110	Yaxing no. 1	Yellow and Huai River Valleys wheat region, China
111	GH10	Un-determined
112	Yan 896063	Yellow and Huai River Valleys wheat region, China
113	GH2	Un-determined
114	Hanyou 61	North winter wheat region, China
115	Zimai 16	Yellow and Huai River Valleys wheat region, China
116	Shannong 483	Yellow and Huai River Valleys wheat region, China
117	PH5388	Yellow and Huai River Valleys wheat region, China
118	Shannong P35	Yellow and Huai River Valleys wheat region, China
119	Syn48	Un-determined
120	B245	Yellow and Huai River Valleys wheat region, China
121	GH15	Un-determined
122	9905	Yellow and Huai River Valleys wheat region, China
123	LS6109	Yellow and Huai River Valleys wheat region, China
124	B5135	Yellow and Huai River Valleys wheat region, China
125	Yan 9126-90	Yellow and Huai River Valleys wheat region, China
126	GH6	Un-determined
127	SN17	Yellow and Huai River Valleys wheat region, China
128	980402	Yellow and Huai River Valleys wheat region, China
129	6258	Un-determined
130	SN033737	Yellow and Huai River Valleys wheat region, China
131	Shimai no. 18	North winter wheat region, China
132	B7243	Yellow and Huai River Valleys wheat region, China
133	GH13	Un-determined
134	SP0604	Yellow and Huai River Valleys wheat region, China
135	02Ta94	Yellow and Huai River Valleys wheat region, China
136	P961341	Un-determined
137	2013BP19-11	Un-determined
138	Baofeng 1082	Yellow and Huai River Valleys wheat region, China
139	Taishan 5303	Yellow and Huai River Valleys wheat region, China
140	Shannong BD100	Yellow and Huai River Valleys wheat region, China
141	Denghai 5348	Yellow and Huai River Valleys wheat region, China
142	Jishi 02-1	North winter wheat region, China
143	Shannong 664	Yellow and Huai River Valleys wheat region, China
144	Huaihe 0308	Yellow and Huai River Valleys wheat region, China
145	H4686	Yellow and Huai River Valleys wheat region, China
146	Linmai no. 4	Yellow and Huai River Valleys wheat region, China
147	Gaoyou 0213	North winter wheat region, China
148	Shannong 6008	Yellow and Huai River Valleys wheat region, China
149	Shannong 693	Yellow and Huai River Valleys wheat region, China
150	Wennong 18	Yellow and Huai River Valleys wheat region, China
151	Weimai 6	Yellow and Huai River Valleys wheat region, China
152	Henong 6049	North winter wheat region, China
153	GH1	Un-determined
154	Tiantaiyou no. 3	Yellow and Huai River Valleys wheat region, China
155	Shannong 613194	Yellow and Huai River Valleys wheat region, China
156	Shannong 5291	Yellow and Huai River Valleys wheat region, China
157	Shannong 261441	Yellow and Huai River Valleys wheat region, China
158	Shixin 733	North winter wheat region, China
159	Wunong 986	North winter wheat region, China
160	954C778	Un-determined
161	Huaiyang 05155	Yellow and Huai River Valleys wheat region, China
162	Shannong 811013	Yellow and Huai River Valleys wheat region, China
163	Lunxuan 061	North winter wheat region, China
164	Shannong 2681	Yellow and Huai River Valleys wheat region, China
165	Zhoumai 17	Yellow and Huai River Valleys wheat region, China
166	Ji 7369	North winter wheat region, China
167	Liao 89-1	Yellow and Huai River Valleys wheat region, China
168	Shannong 30	North winter wheat region, China
169	Jimai 23	Yellow and Huai River Valleys wheat region, China
170	Yunong 949	Yellow and Huai River Valleys wheat region, China
171	947-2	Un-determined
172	Laizhou 127	Yellow and Huai River Valleys wheat region, China
173	Tainong 80	Yellow and Huai River Valleys wheat region, China
174	Shannong 560487	Yellow and Huai River Valleys wheat region, China
175	44	Yellow and Huai River Valleys wheat region, China
176	ZSL	Un-determined
177	Liao 9638	Yellow and Huai River Valleys wheat region, China
178	Shengmai 5	Yellow and Huai River Valleys wheat region, China
179	Shannong 650841	Yellow and Huai River Valleys wheat region, China
180	Shannong 0485	Yellow and Huai River Valleys wheat region, China
181	Zhongmai 875	North winter wheat region, China
182	Shannong 3472	Yellow and Huai River Valleys wheat region, China
183	Shannong 131568	Yellow and Huai River Valleys wheat region, China
184	Yannong 0381	Yellow and Huai River Valleys wheat region, China
185	Shannong 3068	Yellow and Huai River Valleys wheat region, China
186	Shannong 812769	Yellow and Huai River Valleys wheat region, China
187	Liangxing 66	Yellow and Huai River Valleys wheat region, China
188	Luyuan 202	Yellow and Huai River Valleys wheat region, China
189	Shiluan 02-1	North winter wheat region, China
190	Shannong 67021	Yellow and Huai River Valleys wheat region, China
191	Tainong 175	Yellow and Huai River Valleys wheat region, China
192	Tainong 142	Yellow and Huai River Valleys wheat region, China
193	Zhengmai 883	Yellow and Huai River Valleys wheat region, China
194	Tianshui 01-30	North winter wheat region, China
195	B8005	Yellow and Huai River Valleys wheat region, China
196	Zhoumai 19	Yellow and Huai River Valleys wheat region, China
197	Shannongai 332	Yellow and Huai River Valleys wheat region, China
198	Hanyou 62	North winter wheat region, China
199	Zhengmai 7698	Yellow and Huai River Valleys wheat region, China
200	Lin 91	Yellow and Huai River Valleys wheat region, China
201	Tiantaiyoumai no. 1	Yellow and Huai River Valleys wheat region, China
202	Tainong 2413	Yellow and Huai River Valleys wheat region, China
203	Shannong 711245	Yellow and Huai River Valleys wheat region, China
204	112708	Un-determined
205	CD-08-1850	Southwest wheat region, China
206	Heng 5	North winter wheat region, China
207	Shannong 747069	Yellow and Huai River Valleys wheat region, China
208	Han 00-7095	North winter wheat region, China
209	Shannong 811142	Yellow and Huai River Valleys wheat region, China
210	Shannong 660936	Yellow and Huai River Valleys wheat region, China
211	Shannong 131092	Yellow and Huai River Valleys wheat region, China
212	9780	Un-determined
213	Ai2	Yellow and Huai River Valleys wheat region, China
214	Xinong no. 4	North winter wheat region, China
215	Yan 0468	Yellow and Huai River Valleys wheat region, China
216	97（2）230	Yellow and Huai River Valleys wheat region, China
217	Zhengzhou 105	Yellow and Huai River Valleys wheat region, China
218	Jimai 20	Yellow and Huai River Valleys wheat region, China
219	Huaimai 0360	Yellow and Huai River Valleys wheat region, China
220	Shannong 5114	Yellow and Huai River Valleys wheat region, China
221	S04-3	Un-determined
222	WH23	Un-determined
223	CD-08-1840	Southwest wheat region, China
224	Suzhou 9078	Yellow and Huai River Valleys wheat region, China
225	Shannong 262191	Yellow and Huai River Valleys wheat region, China
226	Cangmai 6002	North winter wheat region, China
227	Henong 58-3	North winter wheat region, China
228	Shixin 616	North winter wheat region, China
229	Shimai no. 16	North winter wheat region, China
230	Hengguan 95-26	North winter wheat region, China
231	Xinong 979	North winter wheat region, China
232	Shannong 1802	Yellow and Huai River Valleys wheat region, China
233	Henong 827	North winter wheat region, China
234	Shijiazhuang no. 8	North winter wheat region, China
235	Su 9833	Yellow and Huai River Valleys wheat region, China
236	Gaoyou 9618	North winter wheat region, China
237	Ji 5579	North winter wheat region, China
238	Luyuan 208	Yellow and Huai River Valleys wheat region, China
239	Han 19	Yellow and Huai River Valleys wheat region, China
240	Yumai 62	Yellow and Huai River Valleys wheat region, China
241	DH51301	Yellow and Huai River Valleys wheat region, China
242	Liaocheng 95-1	Yellow and Huai River Valleys wheat region, China
243	Nongxingmai 16	Yellow and Huai River Valleys wheat region, China
244	Yumai 15	Yellow and Huai River Valleys wheat region, China
245	056341-1	Un-determined
246	Shixin 618	North winter wheat region, China
247	Xin 296	Yellow and Huai River Valleys wheat region, China
248	Cangnong 026	North winter wheat region, China
249	981518A-1	Un-determined
250	CD-08-1437	Southwest wheat region, China
251	Shannong 95-571	Yellow and Huai River Valleys wheat region, China
252	2013YA93	Yellow and Huai River Valleys wheat region, China
253	Zhouyuan 9369	Yellow and Huai River Valleys wheat region, China
254	Qifeng no. 1	Yellow and Huai River Valleys wheat region, China
255	CP03-28-1-4-1	Un-determined
256	Yannong 15	Yellow and Huai River Valleys wheat region, China
257	Zhoumai 32	Yellow and Huai River Valleys wheat region, China
258	Shannong 1551	Yellow and Huai River Valleys wheat region, China
259	Yan 1212	Yellow and Huai River Valleys wheat region, China
260	CP03-28-4-1-1	Un-determined
261	Shannong 812433	Yellow and Huai River Valleys wheat region, China
262	Shannong 23554	Yellow and Huai River Valleys wheat region, China
263	Zhengmai 2441	Yellow and Huai River Valleys wheat region, China
264	Jimai 22	Yellow and Huai River Valleys wheat region, China
265	Shannong 6436	Yellow and Huai River Valleys wheat region, China
266	Shan 512	North winter wheat region, China
267	Liao1709	Yellow and Huai River Valleys wheat region, China
268	Shannong 22	Yellow and Huai River Valleys wheat region, China
269	Zhengzhou 005-3-1	Yellow and Huai River Valleys wheat region, China
270	JM-02	Yellow and Huai River Valleys wheat region, China
271	Lemai Z422	Yellow and Huai River Valleys wheat region, China
272	Lumai 14	Yellow and Huai River Valleys wheat region, China
273	Wennong 15	Yellow and Huai River Valleys wheat region, China
274	Gaoyou 9409	North winter wheat region, China
275	Su 629	Yellow and Huai River Valleys wheat region, China
276	Shannong 425177	Yellow and Huai River Valleys wheat region, China
277	GH3	Un-determined
278	Shannong 3050	Yellow and Huai River Valleys wheat region, China
279	Ji 5265	North winter wheat region, China
280	Shannong 8355	Yellow and Huai River Valleys wheat region, China
281	GH9	Un-determined
282	Shannong 1422	Yellow and Huai River Valleys wheat region, China
283	Jining 02-60	Yellow and Huai River Valleys wheat region, China
284	SN2618	Yellow and Huai River Valleys wheat region, China
285	Shannong 15	Yellow and Huai River Valleys wheat region, China
286	PH(02)5540	Yellow and Huai River Valleys wheat region, China
287	Han 21	Yellow and Huai River Valleys wheat region, China
288	Tengmai 22	Yellow and Huai River Valleys wheat region, China
289	Shannong 6647	Yellow and Huai River Valleys wheat region, China
290	GH4	Un-determined
291	SNⅡ12	Un-determined
292	Xinong 979-5	North winter wheat region, China
293	Han 6172	North winter wheat region, China
294	Annong 0487	Mid-lower Reaches of the Yangtze River Valley wheat region, China
295	Zhongzhi no. 1	North winter wheat region, China
296	Jining 13	Yellow and Huai River Valleys wheat region, China
297	Shiyou 17	North winter wheat region, China
298	Kenong 9204	North winter wheat region, China
299	Weimai 7	Yellow and Huai River Valleys wheat region, China
300	Jinan 19	Yellow and Huai River Valleys wheat region, China
301	Dexuan 961	Yellow and Huai River Valleys wheat region, China
302	Shannong 131123	Yellow and Huai River Valleys wheat region, China
303	Jin 0483	North winter wheat region, China
304	Liangxing 701	Yellow and Huai River Valleys wheat region, China
305	Guomai 10H4-14	North winter wheat region, China
306	Wei 67964	Yellow and Huai River Valleys wheat region, China
307	Yumai 34	Yellow and Huai River Valleys wheat region, China
308	5114	Un-determined
309	Su 9625	Yellow and Huai River Valleys wheat region, China
310	Liang 162	Yellow and Huai River Valleys wheat region, China
311	Liao 11489-4	Yellow and Huai River Valleys wheat region, China
312	Shannong 4155	Yellow and Huai River Valleys wheat region, China
313	Liaomai 16	Yellow and Huai River Valleys wheat region, China
314	Taishan 21	Yellow and Huai River Valleys wheat region, China
315	4072	North winter wheat region, China
316	Ningmai No. 9	Yellow and Huai River Valleys wheat region, China
317	Taishan 9818	Yellow and Huai River Valleys wheat region, China
318	Annong 0807	Yellow and Huai River Valleys wheat region, China
319	Shannong 262189	Yellow and Huai River Valleys wheat region, China
320	Shannong 05-28	Yellow and Huai River Valleys wheat region, China
321	Xianai 3	Yellow and Huai River Valleys wheat region, China
322	Shannong 95-15	Yellow and Huai River Valleys wheat region, China
323	10CA052	Un-determined
324	Lumai 21	Yellow and Huai River Valleys wheat region, China
325	Shannong 20	Yellow and Huai River Valleys wheat region, China
326	Syn-54	Un-determined
327	BC14PTJ082	Yellow and Huai River Valleys wheat region, China
328	Hongxiang 1213	Yellow and Huai River Valleys wheat region, China
329	Xinmai 101	Yellow and Huai River Valleys wheat region, China
330	Lumai 20	Yellow and Huai River Valleys wheat region, China
331	2149	Yellow and Huai River Valleys wheat region, China
332	DH51202	Yellow and Huai River Valleys wheat region, China
333	Wennong 14	Yellow and Huai River Valleys wheat region, China
334	Zhengzhou 106	Yellow and Huai River Valleys wheat region, China
335	Shannong 6405	Yellow and Huai River Valleys wheat region, China
336	Tainong 173	Yellow and Huai River Valleys wheat region, China
337	Kexin no. 8	Yellow and Huai River Valleys wheat region, China
338	Shannong 961238	Yellow and Huai River Valleys wheat region, China
339	Taimai 23	Yellow and Huai River Valleys wheat region, China
340	Xu 12170	Yellow and Huai River Valleys wheat region, China
341	Shannong 5258	Yellow and Huai River Valleys wheat region, China
342	15189	Yellow and Huai River Valleys wheat region, China
343	02H17-1-3-9	Yellow and Huai River Valleys wheat region, China
344	Linmai 9	Yellow and Huai River Valleys wheat region, China
345	Guomai 301	Yellow and Huai River Valleys wheat region, China
346	LS4942	Yellow and Huai River Valleys wheat region, China
347	Lunxuan 987	North winter wheat region, China
348	Xinong no. 3	North winter wheat region, China
349	Shannong 5144	Yellow and Huai River Valleys wheat region, China
350	Taishan 6466	Yellow and Huai River Valleys wheat region, China
351	Jimai 18	Yellow and Huai River Valleys wheat region, China
352	B7306	Yellow and Huai River Valleys wheat region, China
353	Yan 289	Yellow and Huai River Valleys wheat region, China
354	Shi 02-6207	North winter wheat region, China
355	Zhengzhou 2062	Yellow and Huai River Valleys wheat region, China
356	Yannong 18	Yellow and Huai River Valleys wheat region, China
357	By20	Un-determined
358	SN5227	Yellow and Huai River Valleys wheat region, China
359	Shannong 770620	Yellow and Huai River Valleys wheat region, China
360	Hengguan 35	North winter wheat region, China
361	Zhoumai 38	Yellow and Huai River Valleys wheat region, China
362	Shannong 711151	Yellow and Huai River Valleys wheat region, China
363	DH51303	Yellow and Huai River Valleys wheat region, China
364	Huai 68093	Yellow and Huai River Valleys wheat region, China
365	Liangxing 99	Yellow and Huai River Valleys wheat region, China
366	Shannong 1932	Yellow and Huai River Valleys wheat region, China
367	PI480474	Un-determined
368	Shannong 9775	Yellow and Huai River Valleys wheat region, China
369	Shannongai 330	Yellow and Huai River Valleys wheat region, China
370	Wunong 882	North winter wheat region, China
371	PH02-48	Yellow and Huai River Valleys wheat region, China
372	Annong 04144	Mid-lower Reaches of the Yangtze River Valley wheat region, China
373	Linmai no. 8	Yellow and Huai River Valleys wheat region, China
374	Shannong 5457	Yellow and Huai River Valleys wheat region, China
375	W3443	Mid-lower Reaches of the Yangtze River Valley wheat region, China
376	Shannong 083468	Yellow and Huai River Valleys wheat region, China
377	SN0309	North winter wheat region, China
378	Baomai no. 3	North winter wheat region, China
379	Xiaoyan 10-6060	Yellow and Huai River Valleys wheat region, China
380	Gaoxuan no. 1	Yellow and Huai River Valleys wheat region, China
381	Shannong 110635-2	Yellow and Huai River Valleys wheat region, China
382	Hang mai no. 1	Yellow and Huai River Valleys wheat region, China
383	Shengxuan no. 6	Yellow and Huai River Valleys wheat region, China
384	SN6106	Yellow and Huai River Valleys wheat region, China
385	Yannong 0469	Yellow and Huai River Valleys wheat region, China
386	Han 4	Yellow and Huai River Valleys wheat region, China
387	Shannong 14	Yellow and Huai River Valleys wheat region, China
388	Zhengnong 99013-3	Yellow and Huai River Valleys wheat region, China
389	97395B1	Un-determined
390	Lainong 0454	Yellow and Huai River Valleys wheat region, China
391	Zhengzhou 005	Yellow and Huai River Valleys wheat region, China
392	Shannong 688	Yellow and Huai River Valleys wheat region, China
393	Xumai 7086	Yellow and Huai River Valleys wheat region, China
394	SN5542	Yellow and Huai River Valleys wheat region, China
395	SN0432	Yellow and Huai River Valleys wheat region, China
396	Liao 9814	Yellow and Huai River Valleys wheat region, China
397	SN5307	Yellow and Huai River Valleys wheat region, China
398	Heng 4399	North winter wheat region, China
399	9214500000000	Yellow and Huai River Valleys wheat region, China
400	03Jian 66	North winter wheat region, China
401	Liao 02-04	Yellow and Huai River Valleys wheat region, China
402	By19	Un-determined
403	Lumai 17	Yellow and Huai River Valleys wheat region, China
404	Kenong 1093	North winter wheat region, China
405	Jining 07412	Yellow and Huai River Valleys wheat region, China
406	Xingmai 6	North winter wheat region, China
407	Jinong 5	Yellow and Huai River Valleys wheat region, China
408	Lumai 15	Yellow and Huai River Valleys wheat region, China
409	Zimai 032	Yellow and Huai River Valleys wheat region, China
410	Zhengzhou 101	Yellow and Huai River Valleys wheat region, China
411	Shiyou 06-5501	North winter wheat region, China
412	Yan 396	Yellow and Huai River Valleys wheat region, China
413	Shannong 21	Yellow and Huai River Valleys wheat region, China
414	Jimai 36	Yellow and Huai River Valleys wheat region, China
415	YB66180	North winter wheat region, China
416	Yannong 22	Yellow and Huai River Valleys wheat region, China
417	Su 9634	Yellow and Huai River Valleys wheat region, China
418	Tianshui 01-29-3-1-1	North winter wheat region, China
419	GH14	Un-determined
420	VAW2	Un-determined
421	05-0391	Un-determined
422	Syn66	Un-determined
423	B94142-3-2	Yellow and Huai River Valleys wheat region, China
424	B8255	Yellow and Huai River Valleys wheat region, China
425	Lainong 9214	Yellow and Huai River Valleys wheat region, China
426	Yan 278	Yellow and Huai River Valleys wheat region, China
427	Yanxuan no. 1	Yellow and Huai River Valleys wheat region, China
428	Wei 9903	Yellow and Huai River Valleys wheat region, China
429	B5519	Yellow and Huai River Valleys wheat region, China
430	2013DP40	North winter wheat region, China
431	Shi L5206-2	North winter wheat region, China
432	Hemai no. 3	Yellow and Huai River Valleys wheat region, China
433	Taishan 045216	Yellow and Huai River Valleys wheat region, China
434	Linmai no. 6	Yellow and Huai River Valleys wheat region, China
435	Huapei no. 1	Yellow and Huai River Valleys wheat region, China
436	Xinmai 23	Yellow and Huai River Valleys wheat region, China
437	Shannong 910588	Yellow and Huai River Valleys wheat region, China
438	Taifeng 319	Yellow and Huai River Valleys wheat region, China
439	PI283888	Un-determined
440	B6366	Yellow and Huai River Valleys wheat region, China
441	Shannong 1122	Yellow and Huai River Valleys wheat region, China
442	Shannong 660956	Yellow and Huai River Valleys wheat region, China
443	Jimai 585	North winter wheat region, China
444	Rumai 0319	Yellow and Huai River Valleys wheat region, China
445	D196	Un-determined
446	Wennong 16	Yellow and Huai River Valleys wheat region, China
447	Xiaoyan 81	North winter wheat region, China
448	Shi 03-Y119	North winter wheat region, China
449	Taishan 5009	Yellow and Huai River Valleys wheat region, China
450	Lumai 16	Yellow and Huai River Valleys wheat region, China
451	Luyuan 646	Yellow and Huai River Valleys wheat region, China
452	Ⅲ 7	Un-determined
453	2070-09-01	Yellow and Huai River Valleys wheat region, China
454	Jinlu 618	Yellow and Huai River Valleys wheat region, China
455	Xinmai 18	Yellow and Huai River Valleys wheat region, China
456	VAW3	Un-determined
45	Shannong 425115	Yellow and Huai River Valleys wheat region, China
458	VAW4	Un-determined
459	Xinmai 9817	Yellow and Huai River Valleys wheat region, China
460	Shannong 551	Yellow and Huai River Valleys wheat region, China
461	Lumai 22	Yellow and Huai River Valleys wheat region, China
462	Zao 9967	Yellow and Huai River Valleys wheat region, China
463	Luomai 21	Yellow and Huai River Valleys wheat region, China
464	Zixuan no. 2	Yellow and Huai River Valleys wheat region, China
465	Syn51	Un-determined
466	Xuzhou 4060	Yellow and Huai River Valleys wheat region, China
467	Jingmai 98	Yellow and Huai River Valleys wheat region, China
468	Zi 30-2	Yellow and Huai River Valleys wheat region, China
469	Shannong 4143	Yellow and Huai River Valleys wheat region, China
470	Lankao 906	Yellow and Huai River Valleys wheat region, China
471	Shannong 5349	Yellow and Huai River Valleys wheat region, China
472	215953	Yellow and Huai River Valleys wheat region, China
473	I2	Un-determined
474	PH01-35-2	Yellow and Huai River Valleys wheat region, China
475	Lumai 11	Yellow and Huai River Valleys wheat region, China
476	Shannong 919	Yellow and Huai River Valleys wheat region, China
477	Jimai 19	Yellow and Huai River Valleys wheat region, China
478	Yannong 173	Yellow and Huai River Valleys wheat region, China
479	Yan 180	Yellow and Huai River Valleys wheat region, China
480	Laizhou 137	Yellow and Huai River Valleys wheat region, China
481	Shannong 712150	Yellow and Huai River Valleys wheat region, China
482	Zhengmai 366	Yellow and Huai River Valleys wheat region, China
483	Zhongyuan 98-66	Yellow and Huai River Valleys wheat region, China
484	Aikang 58	Yellow and Huai River Valleys wheat region, China
485	INW1304	Un-determined
486	Ningmai no. 13	Yellow and Huai River Valleys wheat region, China
487	Kenong 213	North winter wheat region, China
488	Heng 4444	North winter wheat region, China
489	Shannong 2399	Yellow and Huai River Valleys wheat region, China
490	Zimai no. 8	Yellow and Huai River Valleys wheat region, China
491	Guomai 09x12	North winter wheat region, China
492	Yan 861602	Yellow and Huai River Valleys wheat region, China
493	Yannong 19	Yellow and Huai River Valleys wheat region, China
494	Yanmai no. 7	Yellow and Huai River Valleys wheat region, China
495	Zimai no. 2	Yellow and Huai River Valleys wheat region, China
496	Zimai no. 7	Yellow and Huai River Valleys wheat region, China
497	PI025W33	Yellow and Huai River Valleys wheat region, China
498	Ⅱ16	Un-determined
49	Aifeng no. 3	Yellow and Huai River Valleys wheat region, China
500	Xu 1108	Yellow and Huai River Valleys wheat region, China
501	Shannong 5249	Yellow and Huai River Valleys wheat region, China
502	Xiaoyan no. 6	Yellow and Huai River Valleys wheat region, China
503	Yan 672	Yellow and Huai River Valleys wheat region, China
504	PH62008	Yellow and Huai River Valleys wheat region, China
505	Shimai no. 12	North winter wheat region, China
506	Qingfeng no. 1	Yellow and Huai River Valleys wheat region, China
507	Zizi no. 10	Yellow and Huai River Valleys wheat region, China
508	Zhouyuan 218	Yellow and Huai River Valleys wheat region, China
509	Baomai no. 8	Yellow and Huai River Valleys wheat region, China
510	B8436	Yellow and Huai River Valleys wheat region, China
511	Henong 9206	North winter wheat region, China
512	Heng 4338	North winter wheat region, China
513	Lumai 23	Yellow and Huai River Valleys wheat region, China
514	Taishan 22	Yellow and Huai River Valleys wheat region, China
515	Xinxiang 89019	Yellow and Huai River Valleys wheat region, China
516	Xiaoyan 226	North winter wheat region, China
517	Shannong 338	Yellow and Huai River Valleys wheat region, China
518	Liangxing 619	Yellow and Huai River Valleys wheat region, China
519	Cangmai 19	North winter wheat region, China
520	Taishan 044304	Yellow and Huai River Valleys wheat region, China
521	SH4300	Yellow and Huai River Valleys wheat region, China
522	Gaoyou 1817	Yellow and Huai River Valleys wheat region, China
523	Zhoumai 27 dwarf	Yellow and Huai River Valleys wheat region, China
524	Xinong no. 1	North winter wheat region, China
525	46368	Yellow and Huai River Valleys wheat region, China
526	Qingnong 172	Yellow and Huai River Valleys wheat region, China
527	PH9540-55	Yellow and Huai River Valleys wheat region, China
528	Guomai 09x15	North winter wheat region, China
529	333023-5	Un-determined
530	Duanmai 3638	Yellow and Huai River Valleys wheat region, China
531	Shannong 131035	Yellow and Huai River Valleys wheat region, China
532	Shannong 05-11	Yellow and Huai River Valleys wheat region, China
533	Shannong 131691	Yellow and Huai River Valleys wheat region, China
534	Xinxiang 9852	Yellow and Huai River Valleys wheat region, China
535	Yannong 0428	Yellow and Huai River Valleys wheat region, China
536	Yunong 801	Yellow and Huai River Valleys wheat region, China
537	LS4233	Yellow and Huai River Valleys wheat region, China
538	SN0316	North winter wheat region, China
539	Xinong 9871	North winter wheat region, China
540	SN075057	Yellow and Huai River Valleys wheat region, China
541	Xinong 928	North winter wheat region, China
542	Zhongyou 9507	North winter wheat region, China
543	SH5099	Yellow and Huai River Valleys wheat region, China
544	2013BP24	Un-determined
545	Xinmai 19	Yellow and Huai River Valleys wheat region, China
546	Shannong 2567	Yellow and Huai River Valleys wheat region, China
547	Hemai 9803	Yellow and Huai River Valleys wheat region, China
548	Yingpo 700	Yellow and Huai River Valleys wheat region, China
549	Yan 2801	Yellow and Huai River Valleys wheat region, China
550	Shannong 131306	Yellow and Huai River Valleys wheat region, China
551	Luyuan 90027	Yellow and Huai River Valleys wheat region, China
552	Suzhou 553	Yellow and Huai River Valleys wheat region, China
553	Shannong 3070	Yellow and Huai River Valleys wheat region, China
554	Xin 0208	Yellow and Huai River Valleys wheat region, China
555	Shannong 650896	Yellow and Huai River Valleys wheat region, China
556	Wei 74619	Yellow and Huai River Valleys wheat region, China
557	Shangcheng 9415	Yellow and Huai River Valleys wheat region, China
558	02H466-14-9-4	Yellow and Huai River Valleys wheat region, China
559	Shannong 614161	Yellow and Huai River Valleys wheat region, China
560	Shannong 169	Yellow and Huai River Valleys wheat region, China
561	Jinan 17	Yellow and Huai River Valleys wheat region, China
562	AimengniuⅠ	Yellow and Huai River Valleys wheat region, China
563	Zhengmai 08H1023	Yellow and Huai River Valleys wheat region, China
564	Tainong 172	Yellow and Huai River Valleys wheat region, China
565	Langyan 43	North winter wheat region, China
566	Han 09-41344	North winter wheat region, China
567	Xuzhou 5034	Yellow and Huai River Valleys wheat region, China
568	Yanyou 361	Yellow and Huai River Valleys wheat region, China
569	Daimai 2173	Yellow and Huai River Valleys wheat region, China
570	Xu 10-170	Yellow and Huai River Valleys wheat region, China
571	Qifeng no. 2	Yellow and Huai River Valleys wheat region, China
572	Taishan 24	Yellow and Huai River Valleys wheat region, China
573	Ji 6358	North winter wheat region, China
574	Shannong 2787	Yellow and Huai River Valleys wheat region, China
575	Weimai 8	Yellow and Huai River Valleys wheat region, China
576	BFP10	North winter wheat region, China
577	Taishan 6436	Yellow and Huai River Valleys wheat region, China
578	Xinong no. 5	North winter wheat region, China
579	Shannong 60205	Yellow and Huai River Valleys wheat region, China
580	Ji 6203	North winter wheat region, China
581	Jihe 916	Yellow and Huai River Valleys wheat region, China
582	Huaiyang 0454	Yellow and Huai River Valleys wheat region, China
583	YfB	North winter wheat region, China
584	Hanmai 9	North winter wheat region, China
585	Hengyou 18	North winter wheat region, China
586	Henong 826	North winter wheat region, China
587	04 Jian 29	North winter wheat region, China
588	Jinan 16	Yellow and Huai River Valleys wheat region, China
589	SN8049	Yellow and Huai River Valleys wheat region, China
590	Xiaoyan 22	Yellow and Huai River Valleys wheat region, China
591	Xinong 822	North winter wheat region, China
592	Henong 9804	Yellow and Huai River Valleys wheat region, China
593	Taishan 6259	Yellow and Huai River Valleys wheat region, China
594	Taishan 6038	Yellow and Huai River Valleys wheat region, China
595	Jimai 0860229	Yellow and Huai River Valleys wheat region, China
596	Cunmai 12	Yellow and Huai River Valleys wheat region, China
597	Shannong 5337	Yellow and Huai River Valleys wheat region, China
598	Jinmai 54	North winter wheat region, China
599	Zhengmai 672	Yellow and Huai River Valleys wheat region, China
600	Aimengniu Ⅳ	Yellow and Huai River Valleys wheat region, China
601	D478	Un-determined
602	Han 7086	North winter wheat region, China
603	SN 861	Yellow and Huai River Valleys wheat region, China
604	43506	Un-determined
605	SN02-3	Yellow and Huai River Valleys wheat region, China
606	Cangmai 028	North winter wheat region, China
607	Shannongzimai	Yellow and Huai River Valleys wheat region, China
608	Jinmai no. 1	North winter wheat region, China
609	Shannong 131593	Yellow and Huai River Valleys wheat region, China
610	ET98529	Yellow and Huai River Valleys wheat region, China
611	Lainong 0301	Yellow and Huai River Valleys wheat region, China
612	Marquis	Un-determined
613	Xinong no.2	North winter wheat region, China
614	Gaoyou 9415	North winter wheat region, China
615	Shannong D1616	Yellow and Huai River Valleys wheat region, China
616	SN02-48	Yellow and Huai River Valleys wheat region, China
617	Ⅲ11	Un-determined
618	Ⅲ 9	Un-determined
619	99(66)8-1-1	Un-determined
620	Ⅲ 5	Un-determined
621	PH9539-51	Yellow and Huai River Valleys wheat region, China
622	Zhongmai 155	North winter wheat region, China
623	Shannong 14921	Yellow and Huai River Valleys wheat region, China
624	Yunong 802	Yellow and Huai River Valleys wheat region, China
625	B263	Yellow and Huai River Valleys wheat region, China
626	Xiaoyan 54	North winter wheat region, China
627	Shannong 6109	Yellow and Huai River Valleys wheat region, China
628	WH9	Un-determined
629	Annong 1124	Mid-lower Reaches of the Yangtze River Valley wheat region, China
630	Shannong 5473	North winter wheat region, China
631	Shannong 517	Yellow and Huai River Valleys wheat region, China
632	Linmai no. 7	Yellow and Huai River Valleys wheat region, China
633	HT20719	Yellow and Huai River Valleys wheat region, China
634	Shannong 112281	Yellow and Huai River Valleys wheat region, China
635	Shannong 2810	Yellow and Huai River Valleys wheat region, China
636	Shannong 131186	Yellow and Huai River Valleys wheat region, China
637	Kenong 199	North winter wheat region, China
638	Yangguang no. 5	Yellow and Huai River Valleys wheat region, China
639	Hong-15	Yellow and Huai River Valleys wheat region, China
640	Jinmai no. 6	North winter wheat region, China
641	Henong 4178	North winter wheat region, China
642	B22	Yellow and Huai River Valleys wheat region, China
643	Shannong 343	Yellow and Huai River Valleys wheat region, China
644	Lumaiu15fuzhuangxi	Yellow and Huai River Valleys wheat region, China
645	Liao 9867	Yellow and Huai River Valleys wheat region, China
646	Laizhou 935	Yellow and Huai River Valleys wheat region, China
647	ND495	Un-determined
648	Xumai 32	Yellow and Huai River Valleys wheat region, China
649	SN 2618	Yellow and Huai River Valleys wheat region, China
650	SN 5322	Yellow and Huai River Valleys wheat region, China
651	Xuzhou 4043	Yellow and Huai River Valleys wheat region, China
652	Shannong 612940	Yellow and Huai River Valleys wheat region, China
653	Yan 5072	Yellow and Huai River Valleys wheat region, China
654	Shannong 4272	Yellow and Huai River Valleys wheat region, China
655	Yan 210	Yellow and Huai River Valleys wheat region, China
656	Ruimai 3908	North winter wheat region, China
657	Lumai 18	Yellow and Huai River Valleys wheat region, China
658	55309	Un-determined
659	Shixin 828	North winter wheat region, China
660	Lumai no. 1	Yellow and Huai River Valleys wheat region, China
661	Shannong D022	Yellow and Huai River Valleys wheat region, China
662	LS2976	Yellow and Huai River Valleys wheat region, China
663	Taishan 6106	Yellow and Huai River Valleys wheat region, China
664	Shiyou 20	North winter wheat region, China
665	Taishan 257	Yellow and Huai River Valleys wheat region, China
666	Liao 9831	Yellow and Huai River Valleys wheat region, China
667	Shannong 530319	Yellow and Huai River Valleys wheat region, China
668	Taishan 4606	Yellow and Huai River Valleys wheat region, China
669	Shixin 811	North winter wheat region, China
670	Jining 016182	Yellow and Huai River Valleys wheat region, China
671	Tainong 1014	Yellow and Huai River Valleys wheat region, China
672	Heng 6599	North winter wheat region, China
673	Shijiazhuang 15	North winter wheat region, China
674	Huaiyang 0559	Yellow and Huai River Valleys wheat region, China
675	Shannong D562713	Yellow and Huai River Valleys wheat region, China
676	BFB20	North winter wheat region, China
677	Shannong 113506	Yellow and Huai River Valleys wheat region, China
678	Bao 4017	North winter wheat region, China
679	Shannong 5189	Yellow and Huai River Valleys wheat region, China
680	Su 042	Yellow and Huai River Valleys wheat region, China
681	Annong 1274	Mid-lower Reaches of the Yangtze River Valley wheat region, China
682	Shannong 760013	Yellow and Huai River Valleys wheat region, China
683	Shannong 075057	Yellow and Huai River Valleys wheat region, China
684	Hesheng no. 1	Yellow and Huai River Valleys wheat region, China
685	Jimai 37	Yellow and Huai River Valleys wheat region, China
686	07CA081	Yellow and Huai River Valleys wheat region, China
687	06WF7-2	North winter wheat region, China
688	Heng 0628	North winter wheat region, China
689	Lin 6135	Yellow and Huai River Valleys wheat region, China
690	Shannong 5553	Yellow and Huai River Valleys wheat region, China
691	Shannong 113211	Yellow and Huai River Valleys wheat region, China
692	Ji 8901	North winter wheat region, China
693	Shimai no. 15	North winter wheat region, China
694	Shi 1307-4056	North winter wheat region, China
695	YX12-5	Yellow and Huai River Valleys wheat region, China
696	Shan 943	North winter wheat region, China
697	Hanyou 3475	North winter wheat region, China
698	AimengniuⅤ	Yellow and Huai River Valleys wheat region, China
699	Hongdi 09-5	Yellow and Huai River Valleys wheat region, China
700	Shannong 982	Yellow and Huai River Valleys wheat region, China
701	Zhongmai 60	North winter wheat region, China
702	LS4778	Yellow and Huai River Valleys wheat region, China
703	Jin 08-426	North winter wheat region, China
704	Taitianmai 118	Yellow and Huai River Valleys wheat region, China
705	Jiamai no. 1	Mid-lower Reaches of the Yangtze River Valley wheat region, China
706	JS2000-1	North winter wheat region, China
707	Shannong 3292	Yellow and Huai River Valleys wheat region, China
708	Shannong 5367	Yellow and Huai River Valleys wheat region, China
709	Shannong 412987	Yellow and Huai River Valleys wheat region, China
710	Heng 7228	North winter wheat region, China
711	I8	Un-determined
712	Jinmai 73	Yellow and Huai River Valleys wheat region, China
713	Gaocheng 8901	North winter wheat region, China
714	Hemai 0204	Yellow and Huai River Valleys wheat region, China
715	Nongda 399	Yellow and Huai River Valleys wheat region, China
716	Shannong 729420	Yellow and Huai River Valleys wheat region, China
717	Yanfu 188	Yellow and Huai River Valleys wheat region, China
718	Jifeng 703	North winter wheat region, China
719	6182-41	North winter wheat region, China
720	GH5	Un-determined
721	DH155	Yellow and Huai River Valleys wheat region, China
722	Ji 5385	North winter wheat region, China
723	Xuzhou 24	Yellow and Huai River Valleys wheat region, China
724	Xuzhou 25	Yellow and Huai River Valleys wheat region, China
725	Xu 5128	Yellow and Huai River Valleys wheat region, China
726	Xumai 856	Yellow and Huai River Valleys wheat region, China
727	Xumai 29	Yellow and Huai River Valleys wheat region, China
728	Xumai 30	Yellow and Huai River Valleys wheat region, China
729	Xumai 31	Yellow and Huai River Valleys wheat region, China
730	Xu 7048	Yellow and Huai River Valleys wheat region, China
731	Xu 7060	Yellow and Huai River Valleys wheat region, China
732	Xu 7086	Yellow and Huai River Valleys wheat region, China
733	Xu 7102	Yellow and Huai River Valleys wheat region, China
734	Xu 8066	Yellow and Huai River Valleys wheat region, China
735	Xu 8083	Yellow and Huai River Valleys wheat region, China
736	Xu 8093	Yellow and Huai River Valleys wheat region, China
737	Xu 8111	Yellow and Huai River Valleys wheat region, China
738	Xu 9069	Yellow and Huai River Valleys wheat region, China
739	Xu 9074	Yellow and Huai River Valleys wheat region, China
740	Xu 9098	Yellow and Huai River Valleys wheat region, China
741	Xu 9100	Yellow and Huai River Valleys wheat region, China
742	Xu 9158	Yellow and Huai River Valleys wheat region, China
743	Xu 9169	Yellow and Huai River Valleys wheat region, China
744	Xu 10029	Yellow and Huai River Valleys wheat region, China
745	Xu 11108	Yellow and Huai River Valleys wheat region, China
746	Xu 12023	Yellow and Huai River Valleys wheat region, China
747	Huaimai 18	Yellow and Huai River Valleys wheat region, China
748	Huaimai 20	Yellow and Huai River Valleys wheat region, China
749	Huaimai 22	Yellow and Huai River Valleys wheat region, China
750	Huaimai 23	Yellow and Huai River Valleys wheat region, China
751	Huaimai 24	Yellow and Huai River Valleys wheat region, China
752	Huaimai 25	Yellow and Huai River Valleys wheat region, China
753	Huaimai 26	Yellow and Huai River Valleys wheat region, China
754	Huaimai 27	Yellow and Huai River Valleys wheat region, China
755	Huaimai 28	Yellow and Huai River Valleys wheat region, China
756	Huaimai 30	Yellow and Huai River Valleys wheat region, China
757	Shannong 3539	Yellow and Huai River Valleys wheat region, China
758	Huaimai 0882	Yellow and Huai River Valleys wheat region, China
759	Mingtian 0402	Mid-lower Reaches of the Yangtze River Valley wheat region, China
760	Zhoumai 16	Yellow and Huai River Valleys wheat region, China
761	Zhoumai 18	Yellow and Huai River Valleys wheat region, China
762	Zhoumai 22	Yellow and Huai River Valleys wheat region, China
763	Zhoumai 23	Yellow and Huai River Valleys wheat region, China
764	Zhoumai 24	Yellow and Huai River Valleys wheat region, China
765	Zhoumai 26	Yellow and Huai River Valleys wheat region, China
766	Zhoumai 27	Yellow and Huai River Valleys wheat region, China
767	Zhoumai 28	Yellow and Huai River Valleys wheat region, China
768	Zhoumai 30	Yellow and Huai River Valleys wheat region, China

## Sheet: Supplemental Table 2
Supplemental Table 2. Correlation analysis of 14 yield-related traits
Traits	RL	SH	SW	HS	FS	MP	PH	SL	TN	TSS	SSS	KNS	GNS	GY
RL	1
SH	-0.028	1
SW	0.177**	0.584**	1
HS	-0.012	-0.006	0	1
FS	-0.01	-0.009	0.001	0.978**	1
MP	-0.001	0.004	-0.001	0.880**	0.888**	1
PH	-0.009	-0.114**	-0.045	0.464**	0.450**	0.492**	1
SL	0.001	-0.038	-0.024	0.540**	0.552**	0.600**	0.436**	1
TN	0.002	-0.011	-0.02	0.104**	0.108**	0.088*	0.080*	-0.083*	1
TSS	-0.036	0.004	0.024	0.541**	0.562**	0.503**	0.225**	0.491**	-0.028	1
SSS	0.04	0.054	0.073	0.302**	0.286**	0.246**	0.272**	0.171**	0.029	0.231**	1
KNS	-0.045	0.021	-0.095*	-0.049	-0.047	-0.003	-0.128**	0.092*	-0.024	-0.009	-0.187**	1
GNS	-0.052	0.005	-0.017	0.209**	0.240**	0.224**	0.271**	0.369**	-0.144**	0.467**	-0.111**	0.409**	1
GY	0.023	0.041	0.084*	-0.347**	-0.317**	-0.391**	-0.326**	-0.365**	0.058	-0.119**	-0.073	-0.118**	-0.049	1
Note: All correlation results are now reported as correlation coefficients (r) along with their corresponding significance levels; HS: Heading stage, FS: Flowering stage, MP: Mature period, PH: Plant height, SL: Spike length, TN: Tiller number, GNS: Grain number per spike, TSS: Total spikelet number per spike, KNS: Kernel number per spikelet, SSS: Sterile spikelet number per spike, GY: Grain yiel…

## Sheet: Supplemental Table 3
Supplemental Table 3. Chromosome distribution of high quality SNP markers
Chr.	No.	Size (Mb)	Start (Mb)	End (Mb)	Coverage (%)	Spacing (Mb)
1A	2436	798	1.35	593.28	74.18	0.24
2A	2647	899	0.29	780.76	86.82	0.29
3A	2148	828	0.1	750.63	90.64	0.35
4A	2152	856	2.91	743.32	86.5	0.34
5A	2643	827	0.33	709.22	85.72	0.27
6A	2633	705	0.06	617.99	87.65	0.23
7A	2634	814	0.22	735.46	90.33	0.28
1B	2632	849	0.17	688.7	81.1	0.26
2B	2582	928	0.33	801.23	86.3	0.31
3B	2620	993	0.93	830.31	83.52	0.32
4B	2611	821	0.56	673.47	81.96	0.26
5B	2658	870	0.02	712.4	81.88	0.27
6B	2644	913	0.19	720.96	78.95	0.27
7B	2566	900	0.07	750.55	83.39	0.29
1D	2456	605	0.08	495.25	81.85	0.2
2D	2399	729	1.64	651.7	89.17	0.27
3D	2007	771	0.51	615.49	79.76	0.31
4D	844	649	0.45	509.27	78.4	0.6
5D	2075	750	0.32	565.72	75.39	0.27
6D	1971	713	0.05	473.52	66.41	0.24
7D	2410	728	0.24	638.46	87.41	0.26
A sub-genome	17293	5727	-	-	85.98	0.29
B sub-genome	18313	6274	-	-	82.44	0.28
D sub-genome	14162	4945	-	-	79.77	0.31
Total	49768	16946	-	-	82.73	0.29

## Sheet: Supplemental Table 4
Supplemental Table 4. SNPs significantly associated with seedling-stage traits of common wheat
Trait	Chr.	Position	P	-LOG10(P)
RL	2A	704705860	0.000219	3.66
RL	2D	592286095	0.000144	3.842
RL	3A	15823696	9.94e-05	4.003
RL	3D	6728754	4.95e-05	3.832
RL	3D	9882803	6.74e-05	3.877
RL	3D	10135315	7.6e-05	4.172
RL	3D	432553598	0.000133	4.306
RL	3D	531046288	0.000147	4.119
RL	6D	56550110	5.58e-06	3.707
RL	6D	435933556	2.54e-05	4.301
RL	6D	462195560	2.86e-05	4.543
RL	6D	462524936	3.03e-05	4.371
RL	6D	462526197	3.32e-05	4.382
RL	6D	462536930	4.15e-05	4.156
RL	6D	462539169	4.18e-05	4.237
RL	6D	462541608	4.26e-05	4.379
RL	6D	462546790	4.5e-05	4.063
RL	6D	462601611	4.65e-05	4.347
RL	6D	462606251	4.68e-05	4.329
RL	6D	462611983	5.01e-05	4.281
RL	6D	462613322	5.24e-05	4.333
RL	6D	462629126	5.79e-05	4.104
RL	6D	462685063	6.03e-05	4.519
RL	6D	462688466	6.1e-05	4.219
RL	6D	462697998	6.99e-05	4.012
RL	6D	462704239	7.16e-05	3.919
RL	6D	462838008	7.68e-05	3.991
RL	6D	462840288	7.87e-05	5.253
RL	6D	462844219	8.64e-05	4.115
RL	6D	462846489	9.25e-05	4.595
RL	6D	462867607	9.73e-05	4.034
RL	6D	463131148	0.000102	3.882
RL	6D	463150762	0.000108	4.215
RL	6D	463168261	0.000114	3.909
RL	6D	463188392	0.00012	4.479
RL	6D	463222214	0.00012	4.145
RL	6D	463445845	0.000121	3.921
RL	6D	463461929	0.000123	3.943
RL	6D	463541000	0.000131	3.966
RL	6D	463548137	0.000197	3.918
RL	7B	714467017	4.44e-05	4.353
SH	3A	142898855	7.35e-07	5.817
SH	3A	143139035	7.66e-07	5.301
SH	3A	143370032	1.52e-06	6.116
SH	3A	143493863	5e-06	3.813
SH	3A	143529104	8.69e-05	6.133
SH	3A	143845855	8.85e-05	4.061
SH	3A	238675922	0.000104	3.883
SH	3A	250912605	0.00011	3.811
SH	3A	285931663	0.000131	3.74
SH	3A	296382487	0.000154	3.96
SH	3A	352455871	0.000154	4.053
SH	3A	368011153	0.000182	3.983
SH	3B	212296919	7.62e-05	4.118
SH	3D	234824256	5.73e-05	3.66
SH	3D	379806369	0.000219	3.645
SH	3D	388312112	0.000227	4.242
SH	5A	552164920	0.000192	3.717
SH	6A	597965347	8.09e-06	5.092
SH	6B	466757004	7.8e-05	4.108
SH	6B	698606566	0.000159	3.798
SH	7A	680398950	0.000116	3.935
SW	1A	360999713	4.26e-05	3.794
SW	1A	366999725	5.47e-05	3.684
SW	1A	367004516	9.41e-05	4.371
SW	1A	367011336	0.0001	4.027
SW	1A	369503384	0.00011	3.957
SW	1A	369506365	0.000161	4.262
SW	1A	390708631	0.000207	3.998
SW	4A	136973047	0.000148	3.83
SW	4D	334159422	0.000123	3.91
SW	5B	382568916	0.000121	3.918
SW	5D	326902095	0.000135	3.871
SW	7A	696858301	0.000226	3.645

## Sheet: Supplemental Table 5
Supplemental Table 5. Interval genes and annotation information significantly associated with 3 seedling-stage traits
Trait	Chr.	Gene name	Starting pos.	Ending pos.	Annotation
RL	6D	TraesCS6D02G382200	462196869	462197930	Ring finger protein, putative
	6D	TraesCS6D02G382300	462198210	462202923	Protein KINESIN LIGHT CHAIN-RELATED 3
	6D	TraesCS6D02G382400	462208109	462210084	Anthocyanin 5-aromatic acyltransferase
	6D	TraesCS6D02G382500	462233896	462234972	BTB/POZ demain containing protein
	6D	TraesCS6D02G382600	462272054	462273163	LOB domain protein-like
	6D	TraesCS6D02G382700	462274266	462277721	Myosin type-2 heavy chain 2
	6D	TraesCS6D02G382800	462317119	462324790	Cytochrome P450, putative
	6D	TraesCS6D02G382900	462354229	462355534	Nicotianamine synthase
	6D	TraesCS6D02G383000	462404930	462405922	Glucan endo-1.3-beta-glucosidase, putative
	6D	TraesCS6D02G383100	462408566	462409448	F-box family protein
	6D	TraesCS6D02G383200	462410888	462414069	Deoxyhypusine hydroxylase
	6D	TraesCS6D02G383300	462414211	462418796	Bet1-like SNARE 1-1
	6D	TraesCS6D02G383400	462422436	462423942	AT hook motif DNA-binding family protein
	6D	TraesCS6D02G383500	462461478	462466898	T-complex protein I subunit zeta
	6D	TraesCS6D02G383600	462483422	462487522	Ethylene receptor
	6D	TraesCS6D02G383700	462529451	462531125	Receptor-like kinase
	6D	TraesCS6D02G383800	462536412	462540932	RING/U-box superfamily protein, putative
	6D	TraesCS6D02G383900	462554043	462555649	NBS-LRR-like resistance protein
	6D	TraesCS6D02G384000	462602783	462605957	B3 domain-containing protein
	6D	TraesCS6D02G384100	462613428	462614423	NB-ARC domin-containing disease resistance protein
	6D	TraesCS6D02G384200	462624213	462632335	Aconitate hydratase
	6D	TraesCS6D02G384300	462634503	462636026	Protein DETOXIFICATION
	6D	TraesCS6D02G384400	462689456	462691719	Protein DETOXIFICATION
	6D	TraesCS6D02G384500	462701338	462704773	rRNA 2'-O-methyltransferase fibrillarin 2
	6D	TraesCS6D02G384600	462839386	462841504	F-box family protein
	6D	TraesCS6D02G384800	462854967	462860222	Leucine-rich repeat receptor-like protein kinase family protein
	6D	TraesCS6D02G384900	462862424	462867403	Disease resistance protein (NBS-LRR class) family
	6D	TraesCS6D02G385000	463051150	463052002	Leucine-rich repeat receptor-like protein kinase family protein
	6D	TraesCS6D02G385100	463072503	463074040	Leucine-rich repeat receptor-like protein kinase family protein
	6D	TraesCS6D02G385200	463078378	463091725	Leucine-rich repeat receptor-like protein kinase family protein
	6D	TraesCS6D02G385300	463219490	463224557	Dynamin
	6D	TraesCS6D02G385400	463445414	463448615	mesoderm induction early response protein
	6D	TraesCS6D02G385500	463478360	463479050	Histone H2A
SH	3A	TraesCS3A02G152500	142923164	142925500	Cytochrome P450
	3A	TraesCS3A02G152600	142976623	142994563	Pre-mRNA-splicing factor BUD31
	3A	TraesCS3A02G152700	143017324	143023650	Cytochrome P450, putative
	3A	TraesCS3A02G152800	143470691	143471054	Ribosomal protein S5/Elongation factor G/III/V family protein
	3A	TraesCS3A02G153000	143533072	143535014	Cytochrome P450, putative
	3A	TraesCS3A02G153100	143541890	143545404	Peroxisomal membrane 22 kDa (Mpv17/PMP22) family protein
SW	1A	TraesCS1A02G200500	361173339	361174748	B3 domain-containing protein
	1A	TraesCS1A02G200600	361185339	361193778	C-type lectin domain family 4 member K
	1A	TraesCS1A02G200700	361235402	361236546	Heavy metal transport/detoxification protein
	1A	TraesCS1A02G200800	361352160	361359053	Tobamovirus multiplication-like protein
	1A	TraesCS1A02G200900	361509862	361517115	p-loop containing nucleoside triphosphate hydrolases superfamily protein
	1A	TraesCS1A02G201000	362059732	362063167	Protoheme IX farnesyltransferase
	1A	TraesCS1A02G201100	362190904	362192389	Myb transcription factor
	1A	TraesCS1A02G201200	362193527	362195887	Pmr5/Caslp GDSL/SGNH-like acyl-esterase family protein
	1A	TraesCS1A02G201300	362209635	362210289	Histone H4
	1A	TraesCS1A02G201400	362403114	362405555	Protein PLASTID MOVEMENT IMPAIRED 1
	1A	TraesCS1A02G201500	362620173	362622906	Kinase family protein
	1A	TraesCS1A02G201600	362861943	362866378	Tonoplast monosaccharide transporter 2
	1A	TraesCS1A02G201700	363006018	363007340	Ring finger protein
	1A	TraesCS1A02G201800	363013715	363015583	Pentatricopeptide repeat-containing protein, putative
	1A	TraesCS1A02G201900	363037782	363039788	Pentatricopeptide repeat-containing protein, putative
	1A	TraesCS1A02G202000	363047773	363052288	MLO-Like protein
	1A	TraesCS1A02G202100	363420421	363422792	Carboxypeptidase
	1A	TraesCS1A02G202200	363423831	363426660	Trypsin family protein
	1A	TraesCS1A02G202300	363451669	363455323	Protein phosphatase 2C containing protein, expressed
	1A	TraesCS1A02G202400	363600717	363601982	Werner Syndrome-like exonuclease
	1A	TraesCS1A02G202500	363636780	363640726	two-component response regulator
	1A	TraesCS1A02G202600	363653773	363656001	Carboxypeptidase
	1A	TraesCS1A02G202700	363690449	363695876	Malectin/receptor-like protein kinase family protein
	1A	TraesCS1A02G202800	364039708	364040175	Ubiquitin, putative
	1A	TraesCS1A02G202900	364046611	364046856	Metallothionein
	1A	TraesCS1A02G203000	364226064	364230622	Ubiquitin-like protein
	1A	TraesCS1A02G203100	364631876	364634716	Pentatricopeptide repeat-containing protein
	1A	TraesCS1A02G203200	364655697	364656832	Expansin-like protein
	1A	TraesCS1A02G203300	364935626	364936558	DUF241 domain protein (DUF241)
	1A	TraesCS1A02G203400	365064927	365071233	Protein kinase family protein, putative, expressed
	1A	TraesCS1A02G203500	365451093	365452429	F-box family protein
	1A	TraesCS1A02G203600	365492204	365493755	Chitinase
	1A	TraesCS1A02G203700	365507410	365508980	Chitinase
	1A	TraesCS1A02G203800	365536062	365536994	Adipocyte plasma membrane-associated protein
	1A	TraesCS1A02G203900	365617809	365619048	Glutathione S-transferase
	1A	TraesCS1A02G204100	365636860	365638644	Ulp1 protease family, C-terminal catalytic domain containing protein
	1A	TraesCS1A02G204200	366265077	366268189	DDB1-and CUL4-associated factor
	1A	TraesCS1A02G204300	366268844	366273867	Hippocampus abundant transcript I protein
	1A	TraesCS1A02G204400	366275290	366277543	F-box family protein
	1A	TraesCS1A02G204500	366296000	366297002	cDNA clone:J013094O21, full insert sequence
	1A	TraesCS1A02G204600	366367520	366367873	Papain family cysteine protease
	1A	TraesCS1A02G204700	366543063	366544672	Methyltransferase
	1A	TraesCS1A02G204800	366988386	366990568	NAD kinase 1
	1A	TraesCS1A02G204900	367007485	367009434	Dihydrolipoamide acetyltransferase component of pyruvate dehydrogenase
	1A	TraesCS1A02G205000	367010702	367011813	F-box domain containing protein, expressed
	1A	TraesCS1A02G205100	367381194	367383318	RING/U-box superfamily protein
	1A	TraesCS1A02G205200	367431625	367438082	T-complex protein 1 subunit alpha
	1A	TraesCS1A02G205300	367870093	367874461	Protein phosphatase 2C
	1A	TraesCS1A02G205400	367874524	367877340	Magnesium transporter MRS2-like protein
	1A	TraesCS1A02G205500	367879706	367880092	Glycerol-3-phosphate acyltransferase
	1A	TraesCS1A02G205600	368196476	368198581	TSA: Wollemia nobilis Ref_Wollemi_Transcript_5464_1078 transcribed
	1A	TraesCS1A02G205700	368358196	368360794	Methylsterol monooxygenase 1-2
	1A	TraesCS1A02G205900	368364319	368364813	Replication protein A IA.
	1A	TraesCS1A02G206000	368366471	368375959	E3 ubiquitin-protein ligase RFWD3
	1A	TraesCS1A02G206100	368711528	368714085	RING/FYVE/PHD zinc finger superfamily protein
	1A	TraesCS1A02G206200	368745828	368747034	Cytochrome c-type biogenesis protein CemE
	1A	TraesCS1A02G206300	368797510	368799818	U2 small nuclear ribonucleoprotein auxiliary factor-like protein
	1A	TraesCS1A02G206400	368799977	368802673	glycosyltransferase family exostosin protein
	1A	TraesCS1A02G206500	368802965	368803839	Pollen Ole e I allergen and extensin family protein
	1A	TraesCS1A02G206600	368807837	368816199	Glycosyl transferase, family 1
	1A	TraesCS1A02G206700	368819739	368830138	Coiled-coil domain-containing protein 132
	1A	TraesCS1A02G206800	368831473	368832558	Cyclin-dependent protein kinase inhibitor SMRI
	1A	TraesCS1A02G206900	369048987	369054383	Cytochrome P450 family protein, expressed
	1A	TraesCS1A02G207000	369083037	369085306	RING/U-box superfamily protein, putative
	1A	TraesCS1A02G207100	369086426	369096987	Myosin heavy chain-related protein, putative isoform 1
	1A	TraesCS1A02G207200	369272608	369273234	Late embryogenesis abundant (LEA) hydroxyproline-rich glycoprotein
	1A	TraesCS1A02G207300	369322580	369324775	Silicon transporter
	1A	TraesCS1A02G207500	369494317	369496446	Short-chain dehydrogenase/reductase family protein
	1A	TraesCS1A02G207600	369496596	369497847	transmembrane protein

## Sheet: Supplemental Table 6
Supplemental Table 6. Protein sequence alignment hits with high score between seedling-stage traits and rice genes
Trait	Gene stable ID	Transcript stable ID	Oryza sativa Japonica Group gene stable ID	Oryza sativa Japonica Group gene name	Oryza sativa Japonica Group protein or transcript stable ID	Oryza sativa Japonica Group chromosome/scaffold start (bp)	Oryza sativa Japonica Group chromosome/scaffold end (bp)	Query protein or transcript ID	%id. target Oryza sativa Japonica Group gene identical to query gene	%id. query gene identical to target Oryza sativa Japonica Group gene	Oryza sativa Japonica Group homology type
RL	TraesCS6D02G382200	TraesCS6D02G382200.1
	TraesCS6D02G382300	TraesCS6D02G382300.1	Os02g0820300		Os02t0820300-01	35218480	35221097	TraesCS6D02G382300.1	77.3829	77.1337	ortholog_one2one
	TraesCS6D02G382400	TraesCS6D02G382400.1	Os02g0820400		Os02t0820400-01	35222057	35223869	TraesCS6D02G382400.1.cds1	71.8615	73.2892	ortholog_one2one
	TraesCS6D02G382500	TraesCS6D02G382500.1	Os02g0309500	OsMB2	Os02t0309500-00	12153525	12154677	TraesCS6D02G382500.1.cds1	34.0782	46.7433	ortholog_many2many
	TraesCS6D02G382500	TraesCS6D02G382500.1	Os02g0309200	OsMB4	Os02t0309200-00	12143096	12144165	TraesCS6D02G382500.1.cds1	53.0726	53.8244	ortholog_many2many
	TraesCS6D02G382500	TraesCS6D02G382500.1	Os02g0311150	OsMB3	Os02t0311150-00	12218391	12219582	TraesCS6D02G382500.1.cds1	54.7486	50.2564	ortholog_many2many
	TraesCS6D02G382500	TraesCS6D02G382500.1	Os02g0310500	OsMB1	Os02t0310500-00	12191527	12192626	TraesCS6D02G382500.1.cds1	43.2961	46.8278	ortholog_many2many
	TraesCS6D02G382600	TraesCS6D02G382600.1	Os02g0820500	OsDH1	Os02t0820500-01	35227503	35228609	TraesCS6D02G382600.1	75.1196	72.6852	ortholog_one2one
	TraesCS6D02G382700	TraesCS6D02G382700.1	Os02g0820600		Os02t0820600-01	35230738	35233962	TraesCS6D02G382700.1	75.9124	75.5448	ortholog_one2one
	TraesCS6D02G382800	TraesCS6D02G382800.2	Os02g0817900	CYP97A4	Os02t0817900-01	35091247	35099291	TraesCS6D02G382800.1	81.8981	72.4728	ortholog_one2many
	TraesCS6D02G382800	TraesCS6D02G382800.1	Os02g0817900	CYP97A4	Os02t0817900-01	35091247	35099291	TraesCS6D02G382800.1	81.8981	72.4728	ortholog_one2many
	TraesCS6D02G382900	TraesCS6D02G382900.1	Os03g0307200	NAS2	Os03t0307200-01	10926469	10927729	TraesCS6D02G382900.1.cds1	61.5854	61.9632	ortholog_many2many
	TraesCS6D02G382900	TraesCS6D02G382900.1	Os03g0307300	OsNAS1	Os03t0307300-01	10929507	10930895	TraesCS6D02G382900.1.cds1	61.2805	60.5422	ortholog_many2many
	TraesCS6D02G383000	TraesCS6D02G383000.1	Os06g0590600		Os06t0590600-01	23187194	23188967	TraesCS6D02G383000.1.cds1	79.697	54.4513	ortholog_one2many
	TraesCS6D02G383100	TraesCS6D02G383100.1
	TraesCS6D02G383200	TraesCS6D02G383200.1	Os12g0626100		Os12t0626100-01	26759757	26762339	TraesCS6D02G383200.1	89.0323	83.3837	ortholog_many2many
	TraesCS6D02G383200	TraesCS6D02G383200.2	Os12g0626100		Os12t0626100-01	26759757	26762339	TraesCS6D02G383200.1	89.0323	83.3837	ortholog_many2many
	TraesCS6D02G383200	TraesCS6D02G383200.1	Os12g0163300		Os12t0163300-01	3208607	3211741	TraesCS6D02G383200.1	87.7419	85.2665	ortholog_many2many
	TraesCS6D02G383200	TraesCS6D02G383200.2	Os12g0163300		Os12t0163300-01	3208607	3211741	TraesCS6D02G383200.1	87.7419	85.2665	ortholog_many2many
	TraesCS6D02G383300	TraesCS6D02G383300.1	Os02g0820700	P0474F11.16-2	Os02t0820700-02	35234126	35238024	TraesCS6D02G383300.1	87.6033	86.8852	ortholog_one2one
	TraesCS6D02G383400	TraesCS6D02G383400.1	Os02g0820800		Os02t0820800-01	35242169	35243851	TraesCS6D02G383400.1.cds1	68.2759	74.4361	ortholog_one2one
	TraesCS6D02G383500	TraesCS6D02G383500.1	Os05g0147400		Os05t0147400-01	2718807	2723389	TraesCS6D02G383500.1	91.7757	91.7757	ortholog_one2one
	TraesCS6D02G383600	TraesCS6D02G383600.1	Os02g0820900	ETR3	Os02t0820900-03	35251581	35255188	TraesCS6D02G383600.1	79.8469	74.8804	ortholog_one2one
	TraesCS6D02G383700	TraesCS6D02G383700.1	Os02g0821400	OsRLCK90	Os02t0821400-01	35263294	35265393	TraesCS6D02G383700.1	69.181	68.0085	ortholog_one2one
	TraesCS6D02G383800	TraesCS6D02G383800.1	Os11g0294600		Os11t0294600-01	10786668	10791727	TraesCS6D02G383800.1	88.3041	87.2832	ortholog_one2one
	TraesCS6D02G383900	TraesCS6D02G383900.1	Os10g0135100		Os10t0135100-00	2169099	2170542	TraesCS6D02G383900.1.cds1	63.0081	64.5833	ortholog_many2many
	TraesCS6D02G383900	TraesCS6D02G383900.1	Os10g0134900		Os10t0134900-00	2163122	2164565	TraesCS6D02G383900.1.cds1	59.7561	61.25	ortholog_many2many
	TraesCS6D02G383900	TraesCS6D02G383900.1	Os10g0134800		Os10t0134800-00	2157966	2159377	TraesCS6D02G383900.1.cds1	26.8293	61.3953	ortholog_many2many
	TraesCS6D02G384000	TraesCS6D02G384000.1
	TraesCS6D02G384100	TraesCS6D02G384100.1	Os10g0135100		Os10t0135100-00	2169099	2170542	TraesCS6D02G384100.1.cds1	63.142	43.5417	ortholog_many2many
	TraesCS6D02G384100	TraesCS6D02G384100.1	Os10g0134900		Os10t0134900-00	2163122	2164565	TraesCS6D02G384100.1.cds1	59.5166	41.0417	ortholog_many2many
	TraesCS6D02G384100	TraesCS6D02G384100.1	Os10g0134800		Os10t0134800-00	2157966	2159377	TraesCS6D02G384100.1.cds1	11.4804	17.6744	ortholog_many2many
	TraesCS6D02G384200	TraesCS6D02G384200.1	Os08g0191100	OsACO1	Os08t0191100-01	5327664	5334951	TraesCS6D02G384200.1	89.0256	87.5883	ortholog_one2one
	TraesCS6D02G384200	TraesCS6D02G384200.2	Os08g0191100	OsACO1	Os08t0191100-01	5327664	5334951	TraesCS6D02G384200.1	89.0256	87.5883	ortholog_one2one
	TraesCS6D02G384300	TraesCS6D02G384300.1
	TraesCS6D02G384400	TraesCS6D02G384400.1	Os02g0821600		Os02t0821600-00	35267660	35270075	TraesCS6D02G384400.1	68.5817	77.8004	ortholog_one2one
	TraesCS6D02G384500	TraesCS6D02G384500.1	Os05g0176000	OsMed36_2	Os05t0176000-01	4559242	4562417	TraesCS6D02G384500.1	89.3204	89.3204	ortholog_many2many
	TraesCS6D02G384500	TraesCS6D02G384500.1	Os02g0821800	OsMed18_1	Os02t0821800-02	35271599	35274777	TraesCS6D02G384500.1	75.7282	95.5102	ortholog_many2many
	TraesCS6D02G384600	TraesCS6D02G384600.1	Os02g0793500	OsFbox114	Os02t0793500-01	33722143	33724854	TraesCS6D02G384600.1	56.4854	56.6038	ortholog_one2many
	TraesCS6D02G384800	TraesCS6D02G384800.1	Os01g0601625		Os01t0601625-00	23631980	23635375	TraesCS6D02G384800.1.cds1	54.5222	56.6489	ortholog_one2many
	TraesCS6D02G384900	TraesCS6D02G384900.1	Os08g0265300		Os08t0265300-00	10071862	10080093	TraesCS6D02G384900.1	42.4829	58.2812	ortholog_one2one
	TraesCS6D02G385000	TraesCS6D02G385000.1
	TraesCS6D02G385100	TraesCS6D02G385100.1
	TraesCS6D02G385200	TraesCS6D02G385200.1
	TraesCS6D02G385300	TraesCS6D02G385300.1
	TraesCS6D02G385400	TraesCS6D02G385400.1	Os02g0821900		Os02t0821900-01	35275236	35278555	TraesCS6D02G385400.1	58.0328	60.8247	ortholog_one2one
	TraesCS6D02G385500	TraesCS6D02G385500.1
SH	TraesCS3A02G152500	TraesCS3A02G152500.1	Os01g0227500		Os01t0227500-01	7053100	7056373	TraesCS3A02G152500.1	66.3024	64.8841	ortholog_one2one
	TraesCS3A02G152600	TraesCS3A02G152600.1
	TraesCS3A02G152700	TraesCS3A02G152700.1
	TraesCS3A02G152800	TraesCS3A02G152800.1
	TraesCS3A02G153000	TraesCS3A02G153000.1	Os05g0361000		Os05t0361000-00	17202440	17204121	TraesCS3A02G153000.1	66.2136	62.34	ortholog_many2many
	TraesCS3A02G153000	TraesCS3A02G153000.1	Os01g0227700		Os01t0227700-01	7061377	7065249	TraesCS3A02G153000.1	71.068	67.9035	ortholog_many2many
	TraesCS3A02G153100	TraesCS3A02G153100.1	Os01g0228300		Os01t0228300-01	7085873	7089172	TraesCS3A02G153100.1	86.2385	84.6847	ortholog_one2one
SW	TraesCS1A02G200500	TraesCS1A02G200500.1	Os10g0537100		Os10t0537100-00	20916158	20917158	TraesCS1A02G200500.1	70.1439	62.5	ortholog_one2one
	TraesCS1A02G200600	TraesCS1A02G200600.1	Os10g0537300		Os10t0537300-01	20929638	20934582	TraesCS1A02G200600.1	30.6918	22.2628	ortholog_one2one
	TraesCS1A02G200700	TraesCS1A02G200700.1	Os10g0537400	OSJNBa0040D23.10	Os10t0537400-00	20935118	20935819	TraesCS1A02G200700.1	66.1538	69.7297	ortholog_one2one
	TraesCS1A02G200800	TraesCS1A02G200800.1	Os10g0537500	OSJNBa0040D23.4	Os10t0537500-01	20936570	20940422	TraesCS1A02G200800.1	90.1695	90.4762	ortholog_one2one
	TraesCS1A02G200900	TraesCS1A02G200900.3	Os10g0537600		Os10t0537600-01	20940762	20945224	TraesCS1A02G200900.3	40.4339	62.4365	ortholog_one2one
	TraesCS1A02G200900	TraesCS1A02G200900.2	Os10g0537600		Os10t0537600-01	20940762	20945224	TraesCS1A02G200900.3	40.4339	62.4365	ortholog_one2one
	TraesCS1A02G200900	TraesCS1A02G200900.1	Os10g0537600		Os10t0537600-01	20940762	20945224	TraesCS1A02G200900.3	40.4339	62.4365	ortholog_one2one
	TraesCS1A02G201000	TraesCS1A02G201000.1
	TraesCS1A02G201000	TraesCS1A02G201000.2
	TraesCS1A02G201100	TraesCS1A02G201100.1
	TraesCS1A02G201200	TraesCS1A02G201200.1	Os10g0539400		Os10t0539400-01	21016611	21018345	TraesCS1A02G201200.1.cds1	85.0144	84.0456	ortholog_one2one
	TraesCS1A02G201300	TraesCS1A02G201300.1
	TraesCS1A02G201400	TraesCS1A02G201400.1	Os10g0539700	OSJNBb0064P21.6	Os10t0539700-01	21036241	21039023	TraesCS1A02G201400.1.cds1	74.1697	72.476	ortholog_one2one
	TraesCS1A02G201500	TraesCS1A02G201500.1	Os06g0639500		Os06t0639500-01	26003182	26007060	TraesCS1A02G201500.1	57.9832	10.9524	ortholog_one2many
	TraesCS1A02G201600	TraesCS1A02G201600.1	Os10g0539900	TMT1	Os10t0539900-01	21048303	21052560	TraesCS1A02G201600.2	90.8479	91.2162	ortholog_one2one
	TraesCS1A02G201600	TraesCS1A02G201600.3	Os10g0539900	TMT1	Os10t0539900-01	21048303	21052560	TraesCS1A02G201600.2	90.8479	91.2162	ortholog_one2one
	TraesCS1A02G201600	TraesCS1A02G201600.2	Os10g0539900	TMT1	Os10t0539900-01	21048303	21052560	TraesCS1A02G201600.2	90.8479	91.2162	ortholog_one2one
	TraesCS1A02G201700	TraesCS1A02G201700.1
	TraesCS1A02G201800	TraesCS1A02G201800.1	Os10g0540100		Os10t0540100-01	21058117	21061300	TraesCS1A02G201800.1.cds1	73.4727	67.1072	ortholog_one2many
	TraesCS1A02G201900	TraesCS1A02G201900.1	Os10g0540100		Os10t0540100-01	21058117	21061300	TraesCS1A02G201900.1.cds1	73.4727	67.1072	ortholog_one2many
	TraesCS1A02G202000	TraesCS1A02G202000.1	Os10g0541000	OsMLO4	Os10t0541000-01	21109457	21114148	TraesCS1A02G202000.1	77.3214	80.6331	ortholog_one2one
	TraesCS1A02G202100	TraesCS1A02G202100.1	Os10g0541600	OsSCP47	Os10t0541600-00	21143694	21146902	TraesCS1A02G202100.1	50.5618	66.7656	ortholog_one2many
	TraesCS1A02G202200	TraesCS1A02G202200.1
	TraesCS1A02G202300	TraesCS1A02G202300.1	Os10g0541200	OsPP113	Os10t0541200-01	21126355	21130091	TraesCS1A02G202300.1	41.0811	82.6087	ortholog_one2one
	TraesCS1A02G202400	TraesCS1A02G202400.1
	TraesCS1A02G202500	TraesCS1A02G202500.1
	TraesCS1A02G202600	TraesCS1A02G202600.1	Os10g0541600	OsSCP47	Os10t0541600-00	21143694	21146902	TraesCS1A02G202600.1	55.2573	73.2938	ortholog_one2many
	TraesCS1A02G202700	TraesCS1A02G202700.1
	TraesCS1A02G202800	TraesCS1A02G202800.1
	TraesCS1A02G202900	TraesCS1A02G202900.1	Os10g0542100	OsMT4	Os10t0542100-01	21168491	21169227	TraesCS1A02G202900.1.cds1	72.8395	67.8161	ortholog_one2one
	TraesCS1A02G203000	TraesCS1A02G203000.2
	TraesCS1A02G203000	TraesCS1A02G203000.1
	TraesCS1A02G203000	TraesCS1A02G203000.3
	TraesCS1A02G203100	TraesCS1A02G203100.1	Os10g0558600	PPR13	Os10t0558600-00	21983939	21986656	TraesCS1A02G203100.1.cds1	80.4651	76.4641	ortholog_one2one
	TraesCS1A02G203100	TraesCS1A02G203100.2	Os10g0558600	PPR13	Os10t0558600-00	21983939	21986656	TraesCS1A02G203100.1.cds1	80.4651	76.4641	ortholog_one2one
	TraesCS1A02G203200	TraesCS1A02G203200.1	Os10g0542400	EXLA2	Os10t0542400-01	21179551	21181282	TraesCS1A02G203200.1	69.1489	70.9091	ortholog_one2one
	TraesCS1A02G203300	TraesCS1A02G203300.1	Os10g0542700	OSJNBb0015I11.12	Os10t0542700-00	21189970	21190905	TraesCS1A02G203300.1.cds1	85.1613	84.8875	ortholog_one2one
	TraesCS1A02G203400	TraesCS1A02G203400.2	Os10g0542800	OsBSK1-2	Os10t0542800-01	21199763	21204782	TraesCS1A02G203400.1	84.9237	85.249	ortholog_one2one
	TraesCS1A02G203400	TraesCS1A02G203400.1	Os10g0542800	OsBSK1-2	Os10t0542800-01	21199763	21204782	TraesCS1A02G203400.1	84.9237	85.249	ortholog_one2one
	TraesCS1A02G203500	TraesCS1A02G203500.1	Os11g0594400	OsFbox621	Os11t0594400-01	22639343	22641012	TraesCS1A02G203500.1.cds1	50.2488	41.0569	ortholog_one2one
	TraesCS1A02G203600	TraesCS1A02G203600.1	Os10g0542900	Cht8	Os10t0542900-01	21205700	21207611	TraesCS1A02G203600.1	83.7302	80.8429	ortholog_many2many
	TraesCS1A02G203600	TraesCS1A02G203600.1	Os10g0543400		Os10t0543400-00	21219598	21221819	TraesCS1A02G203600.1	48.0159	69.1429	ortholog_many2many
	TraesCS1A02G203700	TraesCS1A02G203700.1	Os10g0542900	Cht8	Os10t0542900-01	21205700	21207611	TraesCS1A02G203700.1	82.8125	81.2261	ortholog_many2many
	TraesCS1A02G203700	TraesCS1A02G203700.1	Os10g0543400		Os10t0543400-00	21219598	21221819	TraesCS1A02G203700.1	48.8281	71.4286	ortholog_many2many
	TraesCS1A02G203800	TraesCS1A02G203800.1	Os10g0543500	OsSTRL19	Os10t0543500-01	21224757	21226937	TraesCS1A02G203800.1	75	71.7647	ortholog_one2one
	TraesCS1A02G203900	TraesCS1A02G203900.1	Os10g0543800	OsRPP31	Os10t0543800-00	21231593	21233093	TraesCS1A02G203900.1	81.9608	75.1799	ortholog_one2one
	TraesCS1A02G204100	TraesCS1A02G204100.1
	TraesCS1A02G204100	TraesCS1A02G204100.2
	TraesCS1A02G204200	TraesCS1A02G204200.2	Os10g0544500	OsWD40-180	Os10t0544500-01	21253585	21256612	TraesCS1A02G204200.2	82.582	80.7615	ortholog_one2one
	TraesCS1A02G204200	TraesCS1A02G204200.3	Os10g0544500	OsWD40-180	Os10t0544500-01	21253585	21256612	TraesCS1A02G204200.2	82.582	80.7615	ortholog_one2one
	TraesCS1A02G204200	TraesCS1A02G204200.1	Os10g0544500	OsWD40-180	Os10t0544500-01	21253585	21256612	TraesCS1A02G204200.2	82.582	80.7615	ortholog_one2one
	TraesCS1A02G204300	TraesCS1A02G204300.1
	TraesCS1A02G204400	TraesCS1A02G204400.1
	TraesCS1A02G204500	TraesCS1A02G204500.1
	TraesCS1A02G204600	TraesCS1A02G204600.1
	TraesCS1A02G204700	TraesCS1A02G204700.1	Os03g0136200	Ossmt2-1	Os03t0136200-01	2003246	2004830	TraesCS1A02G204700.1.cds1	87.6033	87.6033	ortholog_one2many
	TraesCS1A02G204800	TraesCS1A02G204800.1
	TraesCS1A02G204900	TraesCS1A02G204900.1
	TraesCS1A02G205000	TraesCS1A02G205000.1	Os10g0142500	OsFbox533	Os10t0142500-01	2587372	2588664	TraesCS1A02G205000.1.cds1	39.0805	17.2589	ortholog_one2one
	TraesCS1A02G205100	TraesCS1A02G205100.1	Os10g0544600		Os10t0544600-02	21271714	21276797	TraesCS1A02G205100.1	73.1707	77.2532	ortholog_one2one
	TraesCS1A02G205200	TraesCS1A02G205200.1	Os04g0551800		Os04t0551800-01	27638063	27643857	TraesCS1A02G205200.1	93.578	93.578	ortholog_one2many
	TraesCS1A02G205300	TraesCS1A02G205300.2	Os10g0544900	OsPP2C72	Os10t0544900-01	21293367	21297479	TraesCS1A02G205300.2	87.5	87.2774	ortholog_one2one
	TraesCS1A02G205300	TraesCS1A02G205300.1	Os10g0544900	OsPP2C72	Os10t0544900-01	21293367	21297479	TraesCS1A02G205300.2	87.5	87.2774	ortholog_one2one
	TraesCS1A02G205400	TraesCS1A02G205400.1
	TraesCS1A02G205500	TraesCS1A02G205500.1
	TraesCS1A02G205600	TraesCS1A02G205600.1	Os10g0545100		Os10t0545100-01	21301959	21304013	TraesCS1A02G205600.1	61.6505	60.4762	ortholog_one2one
	TraesCS1A02G205700	TraesCS1A02G205700.1	Os10g0545200	OsGL1-10	Os10t0545200-01	21308453	21311336	TraesCS1A02G205700.1	85.0498	85.0498	ortholog_one2one
	TraesCS1A02G205900	TraesCS1A02G205900.1
	TraesCS1A02G206000	TraesCS1A02G206000.1	Os10g0545600		Os10t0545600-00	21323071	21327370	TraesCS1A02G206000.1	73.8739	55.5932	ortholog_one2one
	TraesCS1A02G206100	TraesCS1A02G206100.2	Os01g0303600	OsRFPV-1	Os01t0303600-01	11231975	11234809	TraesCS1A02G206100.1	67.0498	79.5455	ortholog_one2one
	TraesCS1A02G206100	TraesCS1A02G206100.1	Os01g0303600	OsRFPV-1	Os01t0303600-01	11231975	11234809	TraesCS1A02G206100.1	67.0498	79.5455	ortholog_one2one
	TraesCS1A02G206200	TraesCS1A02G206200.1	Os10g0545800		Os10t0545800-01	21331492	21332653	TraesCS1A02G206200.1.cds1	77.0992	75.6554	ortholog_one2one
	TraesCS1A02G206300	TraesCS1A02G206300.1	Os04g0693250		Os04t0693250-02	35493998	35497285	TraesCS1A02G206300.1	64.2857	65.5172	ortholog_one2one
	TraesCS1A02G206300	TraesCS1A02G206300.2	Os04g0693250		Os04t0693250-02	35493998	35497285	TraesCS1A02G206300.1	64.2857	65.5172	ortholog_one2one
	TraesCS1A02G206400	TraesCS1A02G206400.1
	TraesCS1A02G206500	TraesCS1A02G206500.1	Os10g0546100		Os10t0546100-01	21338222	21339608	TraesCS1A02G206500.1	62.5767	60.7143	ortholog_one2one
	TraesCS1A02G206600	TraesCS1A02G206600.2
	TraesCS1A02G206600	TraesCS1A02G206600.1
	TraesCS1A02G206700	TraesCS1A02G206700.3	Os10g0546300		Os10t0546300-01	21349972	21359151	TraesCS1A02G206700.3	82.1192	80.8194	ortholog_one2one
	TraesCS1A02G206700	TraesCS1A02G206700.1	Os10g0546300		Os10t0546300-01	21349972	21359151	TraesCS1A02G206700.3	82.1192	80.8194	ortholog_one2one
	TraesCS1A02G206700	TraesCS1A02G206700.2	Os10g0546300		Os10t0546300-01	21349972	21359151	TraesCS1A02G206700.3	82.1192	80.8194	ortholog_one2one
	TraesCS1A02G206800	TraesCS1A02G206800.1	Os10g0546400	SMR1	Os10t0546400-01	21360059	21360924	TraesCS1A02G206800.1.cds1	56.0284	61.7188	ortholog_one2one
	TraesCS1A02G206900	TraesCS1A02G206900.2	Os10g0546600	CYP97C2	Os10t0546600-01	21368384	21373100	TraesCS1A02G206900.1	83.8028	84.8485	ortholog_one2one
	TraesCS1A02G206900	TraesCS1A02G206900.1	Os10g0546600	CYP97C2	Os10t0546600-01	21368384	21373100	TraesCS1A02G206900.1	83.8028	84.8485	ortholog_one2one
	TraesCS1A02G207000	TraesCS1A02G207000.1	Os10g0546900		Os10t0546900-00	21386647	21387625	TraesCS1A02G207000.1.cds1	73.7864	53.7102	ortholog_one2one
	TraesCS1A02G207100	TraesCS1A02G207100.1	Os10g0547000		Os10t0547000-00	21390838	21396429	TraesCS1A02G207100.1	34.1289	45.6504	ortholog_one2one
	TraesCS1A02G207200	TraesCS1A02G207200.1	Os10g0547200		Os10t0547200-01	21406906	21407986	TraesCS1A02G207200.1.cds1	62.0192	53.3058	ortholog_one2one
	TraesCS1A02G207300	TraesCS1A02G207300.1	Os10g0547500	LSI3	Os10t0547500-01	21417294	21419832	TraesCS1A02G207300.1	82.5103	82.6804	ortholog_one2one
	TraesCS1A02G207500	TraesCS1A02G207500.1	Os10g0547900		Os10t0547900-01	21435154	21439354	TraesCS1A02G207500.1	73.0159	73.2484	ortholog_one2many
	TraesCS1A02G207500	TraesCS1A02G207500.1	Os10g0548000	OSJNBa0082M15.7	Os10t0548000-02	21440286	21443643	TraesCS1A02G207500.1	72.381	71.4734	ortholog_one2many
	TraesCS1A02G207600	TraesCS1A02G207600.1	Os10g0548100	OSJNBa0082M15.6	Os10t0548100-01	21444347	21445487	TraesCS1A02G207600.1.cds1	66.2338	73.6462	ortholog_one2one

## Sheet: Supplemental Table 7
Supplemental Table 7. SNPs significantly associated with 3 growth-stage traits
Trait	Chr.	Position	2024		2025
			P	-LOG10(P)	P	-LOG10(P)
HS	1A	369503384			4.28e-05	4.369
HS	1A	521987237	8.82e-05	4.054
HS	1A	522132035	1.47e-05	4832
HS	1B	325018764	1.4e-05	4.854
HS	1B	326069022	3.22e-06	5.493
HS	1B	545164598	0.000215	3.667	0.000197	3.705
HS	1B	545202367	8.06e-05	4.094	1.53e-05	4.817
HS	1B	547171093	8.66e-08	7.063	8.53e-06	5.069
HS	1B	562463408	7.52e-06	5.124
HS	1B	563555927			0.000221	3.655
HS	1B	563927844			0.000116	3.937
HS	1D	19129647	0.000191	3.718
HS	1D	449289465			5.7e-06	5.244
HS	2B	29890038	9.5e-07	6.022
HS	2B	413061330	1.02e-05	4.99
HS	2B	438429494	0.000162	3.79
HS	2D	32788500	8.1e-05	4.092
HS	2D	32795283	5.24e-11	10.281	2.94e-07	6.532
HS	2D	32970798	1.1e-11	10.959	1.78e-06	5.749
HS	2D	34428803	1.13e-12	11.947	4.38e-05	4.359
HS	3A	112047094			8.43e-05	4.074
HS	3A	125816391			9.48e-05	4.023
HS	3B	463093477			6.55e-05	4.184
HS	4A	665969581	0.000118	3.929
HS	4D	320423535			0.000137	3.862
HS	5A	29632746			0.000169	3.772
HS	5A	698135270	0.000178	3.749
HS	5B	571474285	7.79e-05	4.109	0.000104	3.982
HS	5D	495026093	3.71e-05	4.43
HS	5D	559371235	0.000147	3.834
HS	6A	369255451			6.46e-05	4.19
HS	6B	116281245	3.25e-05	4.488
HS	6B	713944141	0.000153	3.816
HS	6D	386950074	5.53e-06	5.257
HS	6D	389696179			3.09e-05	4.51
HS	6D	394183696			0.000199	3.702
HS	6D	395504309			3.69e-05	4.433
HS	6D	396545140			2.93e-05	4.532
HS	6D	396640830			2.18e-05	4.662
HS	6D	403901634			3.13e-05	4.505
HS	6D	403968638			1.73e-05	4.761
HS	7A	625633287	0.000133	3.876
HS	7B	265443732	0.000133	3.875
HS	7B	716483994	0.000152	3.818
HS	7D	63481981			0.000174	3.76
HS	7D	65503524	5.84e-07	6.233	3.38e-09	8.471
HS	7D	66537887	5.33e-08	7.273	1.28e-10	9.893
HS	7D	67448018	1.77e-09	8.753	1.65e-10	9.782
HS	7D	398878100	4.91e-05	4.309
HS	7D	604390926			6.32e-05	4.199
FS	1A	369494337	0.000174	3.76
FS	1A	521943229	0.000148	3.83
FS	1A	521987237	0.000118	3.928
FS	1A	522132035	6.55e-05	4.184
FS	1B	326069022	0.000193	3.714
FS	1B	399230635			0.000158	3.802
FS	1B	545164598			0.000196	3.708
FS	1B	545202367	3.75e-05	4.426	3.58e-06	5.447
FS	1B	547171093	6.44e-07	6.191	6.23e-07	6.205
FS	1B	562463408	3.2e-06	5.495
FS	1B	687716803			5.88e-05	4.23
FS	1D	449289465			3.57e-05	4.448
FS	2B	29890038	1.6e-06	5.797
FS	2D	32795283	4.51e-12	11.346	1.63e-06	5.789
FS	2D	32970798	3.65e-13	12.438	2.7e-05	4.568
FS	2D	34428803	8.46e-14	13.073	3.12e-05	4.506
FS	2D	35683233	0.000151	3.822
FS	3A	112047094			0.00011	3.957
FS	4A	665969581	8.34e-05	4.079
FS	4A	666056976	0.000113	3.946
FS	4A	710394700	0.000164	3.784
FS	4D	492898723	0.000207	3.684
FS	5A	19113943	0.000139	3.856
FS	5A	698135270	0.000174	3.761
FS	5B	27436126			9.2e-05	4.036
FS	5B	571474285			3.46e-05	4.461
FS	5B	588515903	0.000148	3.829
FS	5D	35983913			0.000205	3.689
FS	5D	263288177			0.000104	3.983
FS	6A	369255451			2.11e-05	4.676
FS	6B	333517741			0.000111	3.955
FS	6B	446915436	0.000133	3.877
FS	6B	447655744	7.1e-05	4.149
FS	6B	448479614	6.14e-05	4.212
FS	6B	450794884	4.62e-05	4.336
FS	6B	570132496			0.000156	3.806
FS	6B	571925491			0.000158	3.803
FS	6B	572076114			0.000156	3.806
FS	6B	681024774			9.46e-05	4.024
FS	6B	713944141	9.61e-05	4.017
FS	6D	18014109	0.000138	3.861
FS	6D	386950074	0.00015	3.823
FS	6D	389517072			0.000136	3.868
FS	6D	389607007			2.56e-05	4.592
FS	6D	389648853			0.0001	3.998
FS	6D	389696179			1.82e-06	5.74
FS	6D	390600604			7.09e-05	4.149
FS	6D	392643011			0.000119	3.926
FS	6D	394183696			2.71e-05	4.567
FS	6D	395504309			9.69e-07	6.013
FS	6D	396545140			7.7e-07	6.114
FS	6D	396640830			1.03e-06	5.986
FS	6D	402872590			7.38e-05	4.132
FS	6D	403901634			9.77e-06	5.01
FS	6D	403968638			6.06e-06	5.218
FS	7D	63481981			0.000104	3.982
FS	7D	65503524	5.31e-08	7.275	8.86e-10	9.052
FS	7D	66537887	2.67e-07	6.574	2.2e-10	9.658
FS	7D	67448018	7.64e-09	8.117	2.12e-11	10.673
FS	7D	604390926			6.3e-05	4.201
MP	1B	545202367	5.38e-05	4269
MP	1B	545202367			5.79e-05	4.237
MP	1B	547171093			2.67e-05	4.573
MP	1B	550984623	3.09e-05	4.51
MP	1B	563927844	3.2e-05	4.495
MP	1B	572293405	0.000215	3.66825
MP	1D	48460600	0.000134	3.874
MP	1D	49589110	0.000119	3.926
MP	1D	449289465			7.93e-05	4.1
MP	2B	29890038	2.43e-05	4.614
MP	2D	32788500	2.1e-05	4.678
MP	2D	32795283	9.56e-10	9.02	1.1e-05	4.96
MP	2D	32970798	9.49e-12	11.023	0.000122	3.914
MP	2D	34428803	2.19e-12	11.66
MP	2D	35683233	5.36e-05	4.271
MP	3B	463093477			0.000192	3.716
MP	4B	520869636	5.75e-05	4.24
MP	4B	671610602	0.000157	3.805
MP	4D	128677872			1.17e-05	4.932
MP	4D	154791905			1.95e-05	4.709
MP	4D	208901632			0.000155	3.809
MP	5A	702450371	3.14e-06	5.504
MP	5A	702466864	1.25e-05	4.903
MP	5B	570132496			8.58e-05	4.066
MP	5B	571925491			0.000107	3.972
MP	5B	572076114			8.58e-05	4.066
MP	5B	577366857			4.73e-05	4.325
MP	5B	681010549			0.000181	3.742
MP	5B	681024774			3.21e-05	4.494
MP	5B	686425351			9.79e-05	4.009
MP	5B	687396268			0.000117	3.933
MP	5B	713944141	3.58e-05	4.446
MP	5D	403409582	0.000185	3.734
MP	5D	404104736	0.0001	3.998
MP	5D	559371235	0.000169	3.772
MP	6A	369255451			0.000144	3.843
MP	6D	4020208	0.000117	3.931
MP	6D	388225586			0.000105	3.98
MP	6D	389517072			7.09e-05	4.15
MP	6D	389607007			2.48e-05	4.605
MP	6D	389648853			0.00012	3.92
MP	6D	389696179	0.000118	3.927	5.29e-06	5.277
MP	6D	390600604			0.000118	3.929
MP	6D	392643011			3.2e-05	4.495
MP	6D	394183696			9.46e-06	5.024
MP	6D	395504309	8.05e-05	4.094	4.79e-07	6.319
MP	6D	395715705			0.000176	3.754
MP	6D	396545140			2.07e-06	5.685
MP	6D	396640830	0.000201	3.697	1.14e-06	5.944
MP	6D	399015568			8.94e-05	4.049
MP	6D	400710996			8.59e-05	4.066
MP	6D	400722225			0.000118	3.928
MP	6D	402608087			1.57e-05	4.804
MP	6D	402872590			8.16e-06	5.088
MP	6D	403652816			3.66e-05	4.436
MP	6D	403901634			2e-07	6.698
MP	6D	403968638			1.93e-07	6.715
MP	6D	404633643			1.94e-05	4.713
MP	6D	405487277			1.33e-05	4.875
MP	6D	407333662			4.62e-05	4.335
MP	6D	407474397			3.02e-05	4.521
MP	7D	63481981			4.06e-05	4.391
MP	7D	65503524	1.91e-07	6.719	2.37e-05	4.625
MP	7D	66537887	2.95e-08	7.531	1.14e-05	4.944
MP	7D	67448018	5.61e-10	9.251	5.84e-07	6.234
MP	7D	580575360	5.06e-05	4.296

## Sheet: Supplemental Table 8
Supplemental Table 8. Interval genes and annotation information significantly associated with 3 growth-stage traits
Trait	Chr.	Gene name	Starting pos.	Ending pos.	Annotation
HS	1B	TraesCS1B02G321100	545204847	545206634	BURP domain protein RD22
	1B	TraesCS1B02G321200	545206608	545213791	ABC subfamily C transporter
	1B	TraesCS1B02G321300	545276122	545277343	UDP-glycosyltransferase
	1B	TraesCS1B02G321400	545434178	545434453	2-C-methyl-D-erythritol 4-phosphate cytidylyltransferase
	1B	TraesCS1B02G321500	545461159	545463210	WATI-related protein
	1B	TraesCS1B02G321600	545643004	545644811	Glutamate formiminotransferase 1
	1B	TraesCS1B02G321700	545799861	545801655	Glutamate formiminotransferase 1
	1B	TraesCS1B02G321800	546146134	546150810	Cytochrome P450
	1B	TraesCS1B02G321900	546272483	546277976	Aldehyde dehydrogenase
	1B	TraesCS1B02G322000	546528685	546534227	Nuclear transcription factor Y protein
	1B	TraesCS1B02G322100	546534514	546535277	Cysteine proteinase inhibitor
	1B	TraesCS1B02G322200	546681088	546686600	Formate hydrogenlyase transcriptional activator
	1B	TraesCS1B02G322300	546859909	546860853	MADS-box transcription factor
	2D	TraesCS2D02G076900	32798475	32803889	2-oxoglutarate dehydrogenase E1 component family protein
	2D	TraesCS2D02G077000	32806849	32809353	Telomere repeat-binding factor like-protein
	2D	TraesCS2D02G077100	32960637	32963863	P53/DNA damage-regulated protein
	2D	TraesCS2D02G077200	32966897	32972449	methyl-coenzyme M reductase II subunit gamma, putative (DUF3741)
	2D	TraesCS2D02G077300	32983668	32986858	LPS-induced tumor necrosis factor alpha factor
	2D	TraesCS2D02G077400	32991798	32992801	Actin cross-linking protein, putative (DUF569)
	2D	TraesCS2D02G077500	33046494	33049609	actin cross-linking protein, putative (DUF569)
	2D	TraesCS2D02G077600	33163197	33165243	Actin cross-linking protein, putative (DUF569)
	2D	TraesCS2D02G077700	33216511	33231389	DNAJ heat shock N-terminal domain-containing protein-like
	2D	TraesCS2D02G077800	33239366	33242006	Actin cross-linking protein, putative (DUF569)
	2D	TraesCS2D02G077900	33301130	33310903	DnaJ domain containing protein, expressed
	2D	TraesCS2D02G078000	33365170	33367595	Dnal domain containing protein, expressed
	2D	TraesCS2D02G078100	33371930	33374226	Actin cross-linking protein, putative (DUF569)
	2D	TraesCS2D02G078200	33543700	33545996	F-box family protein
	2D	TraesCS2D02G078300	33580027	33581027	Actin cross-linking protein, putative (DUF569)
	2D	TraesCS2D02G078500	33718541	33723620	Kinase interacting (KIPI-like) family protein
	2D	TraesCS2D02G078600	33726905	33727935	Expansin protein
	2D	TraesCS2D02G078700	33778826	33780373	UDP-glycosyltransferase
	2D	TraesCS2D02G078800	33849206	33850590	Expansin protein
	2D	TraesCS2D02G078900	33874346	33875361	Expansin protein
	2D	TraesCS2D02G079000	33878259	33878715	Ribosome production factor 2-like protein
	2D	TraesCS2D02G079100	33891999	33894677	Transcription factor protein
	2D	TraesCS2D02G079200	33903808	33907017	Protein kinase-like protein
	2D	TraesCS2D02G079300	33934810	33935341	NAD(P)H-quinone oxidoreductase subunit 6, chloroplastie
	2D	TraesCS2D02G079400	33935554	33935859	NADH-quinone oxidoreductase subunit K
	2D	TraesCS2D02G079500	33947469	33948577	RING/U-box superfamily protein
	2D	TraesCS2D02G079600	33952048	33956269	Pseudo-response regulator
	2D	TraesCS2D02G079800	34023057	34025113	Telomerase activating protein Est1
	2D	TraesCS2D02G080000	34227832	34231931	Ascorbate peroxidase
	2D	TraesCS2D02G080100	34232083	34234923	Arogenate dehydratase
	2D	TraesCS2D02G080200	34262673	34263324	Tapetum determinant 1
	2D	TraesCS2D02G080300	34272506	34275681	UvrABC system protein C
	2D	TraesCS2D02G080400	34329547	34332204	Glycosyltransferases
	2D	TraesCS2D02G080500	34341730	34343945	Glycosyltransferases
	2D	TraesCS2D02G080600	34377552	34377819	Myb/SANT-like DNA-binding domain protein
	7D	TraesCS7D02G108900	65599420	65601414	GDSL esterase/lipase
	7D	TraesCS7D02G109000	65626594	65626842	Short-chain dehydrogenase/reductase family protein
	7D	TraesCS7D02G109100	65731169	65732308	GDSL esterase/lipase
	7D	TraesCS7D02G109200	65750012	65752116	GDSL esterase/lipase
	7D	TraesCS7D02G109300	65761945	65762256	Transcription elongation factor 1
	7D	TraesCS7D02G109400	65902172	65903121	actin cross-linking protein (DUF569)
	7D	TraesCS7D02G109500	65937306	65940311	actin cross-linking protein (DUF569)
	7D	TraesCS7D02G109600	66345566	66348319	Actin cross-linking protein, putative (DUP569)
	7D	TraesCS7D02G109700	66373919	66376031	Actin cross-linking protein, putative (DUF569)
	7D	TraesCS7D02G109800	66399827	66400583	F-box protein family-like
	7D	TraesCS7D02G109900	66412919	66416543	Actin cross-linking protein, putative (DUF569)
	7D	TraesCS7D02G110000	66484785	66485114	Transcription elongation factor 1-like protein
	7D	TraesCS7D02G110100	66513516	66513830	Transcription elongation factor 1-like protein
	7D	TraesCS7D02G110200	66520630	66521667	Wemer Syndrome-like exonuclease
	7D	TraesCS7D02G110300	66546054	66548142	Actin cross-linking protein, putative (DUF569)
	7D	TraesCS7D02G110400	66595264	66601382	Sulfotransferase
	7D	TraesCS7D02G110500	66690292	66694641	Nuclear nucleic acid-binding protein CID
	7D	TraesCS7D02G110600	66695801	66699035	WRKY transcription factor, putative
	7D	TraesCS7D02G110700	66700645	66709049	Long-Chain Acyl-CoA Synthetase
	7D	TraesCS7D02G110800	66817979	66818437	Non-specific lipid-transfer protein
	7D	TraesCS7D02G110879	66821216	66821641	-
	7D	TraesCS7D02G110900	66822443	66831771	Protoheme IX farnesyltransferase
	7D	TraesCS7D02G111000	66833144	66833605	Non-specific lipid-transfer protein
	7D	TraesCS7D02G111100	66871451	66873203	hydroxysteroid dehydrogenase 3
	7D	TraesCS7D02G111200	66953256	66958978	O-acyltransferase WSDI
	7D	TraesCS7D02G111226	66961967	66962395	-
	7D	TraesCS7D02G111300	66978198	66979979	Succinate dehydrogenase assembly factor 4, mitochondrial
	7D	TraesCS7D02G111400	66987743	66989152	ATP synthase subunit beta
FS	1B	TraesCS1B02G321100	545204847	545206634	BURP domain protein RD22
	1B	TraesCS1B02G321200	545206608	545213791	ABC subfamily C transporter
	1B	TraesCS1B02G321300	545276122	545277343	UDP-glycosyltransferase
	1B	TraesCS1B02G321400	545434178	545434453	2-C-methyl-D-erythritol 4-phosphate cytidylyltransferase
	1B	TraesCS1B02G321500	545461159	545463210	WATI-related protein
	1B	TraesCS1B02G321600	545643004	545644811	Glutamate formiminotransferase 1
	1B	TraesCS1B02G321700	545799861	545801655	Glutamate formiminotransferase 1
	1B	TraesCS1B02G321800	546146134	546150810	Cytochrome P450
	1B	TraesCS1B02G321900	546272483	546277976	Aldehyde dehydrogenase
	1B	TraesCS1B02G322000	546528685	546534227	Nuclear transcription factor Y protein
	1B	TraesCS1B02G322100	546534514	546535277	Cysteine proteinase inhibitor
	1B	TraesCS1B02G322200	546681088	546686600	Formate hydrogenlyase transcriptional activator
	1B	TraesCS1B02G322300	546859909	546860853	MADS-box transcription factor
	1B	TraesCS2D02G076900	32798475	32803889	2-oxoglutarate dehydrogenase E1 component family protein
	2D	TraesCS2D02G077000	32806849	32809353	Telomere repeat-binding factor like-protein
	2D	TraesCS2D02G077100	32960637	32963863	P53/DNA damage-regulated protein
	2D	TraesCS2D02G077200	32966897	32972449	methyl-coenzyme M reductase Il subunit gamma, putative (DUF3741)
	2D	TraesCS2D02G077300	32983668	32986858	LPS-induced tumor necrosis factor alpha factor
	2D	TraesCS2D02G077400	32991798	32992801	Actin cross-linking protein, putative (DUF569)
	2D	TraesCS2D02G077500	33046494	33049609	actin cross-linking protein, putative (DUF569)
	2D	TraesCS2D02G077600	33163197	33165243	Actin cross-linking protein, putative (DUF569)
	2D	TraesCS2D02G077700	33216511	33231389	DNAJ heat shock N-terminal domain-containing protein-like
	2D	TraesCS2D02G077800	33239366	33242006	Actin cross-linking protein, putative (DUF569)
	2D	TraesCS2D02G077900	33301130	33310903	DnaJ domain containing protein, expressed
	2D	TraesCS2D02G078000	33365170	33367595	Dnal domain containing protein, expressed
	2D	TraesCS2D02G078100	33371930	33374226	Actin cross-linking protein, putative (DUF569)
	2D	TraesCS2D02G078200	33543700	33545996	F-box family protein
	2D	TraesCS2D02G078300	33580027	33581027	Actin cross-linking protein, putative (DUF569)
	2D	TraesCS2D02G078500	33718541	33723620	Kinase interacting (KIPI-like) family protein
	2D	TraesCS2D02G078600	33726905	33727935	Expansin protein
	2D	TraesCS2D02G078700	33778826	33780373	UDP-glycosyltransferase
	2D	TraesCS2D02G078800	33849206	33850590	Expansin protein
	2D	TraesCS2D02G078900	33874346	33875361	Expansin protein
	2D	TraesCS2D02G079000	33878259	33878715	Ribosome production factor 2-like protein
	2D	TraesCS2D02G029100	33891999	33894677	Transcription factor protein
	2D	TraesCS2D02G079200	33903808	33907017	Protein kinase-like protein
	2D	TraesCS2D02G079300	33934810	33935341	NAD(P)H-quinone oxidoreductase subunit 6, chloroplastic
	2D	TraesCS2D02G079400	33935554	33935859	NADH-quinone oxidoreductase subunit K
	2D	TraesCS2D02G079500	33947469	33948577	RING/U-box superfamily protein
	2D	TraesCS2D02G079600	33952048	33956269	Pseudo-response regulator
	2D	TraesCS2D02G079800	34023057	34025113	Telomerase activating protein Est1
	2D	TraesCS2D02G080000	34227832	34231931	Ascorbate peroxidase
	2D	TraesCS2D02G080100	34232083	34234923	Arogenate dehydratase
	2D	TraesCS2D02G080200	34262673	34263324	Tapetum determinant 1
	2D	TraesCS2D02G080300	34272506	34275681	UvrABC system protein C
	2D	TraesCS2D02G080400	34329547	34332204	Glycosyltransferases
	2D	TraesCS2D02G080500	34341730	34343945	Glycosyltransferases
	2D	TraesCS2D02G080600	34377552	34377819	Myb/SANT-like DNA-binding domain protein
	7D	TraesCS7D02G108900	65599420	65601414	GDSL esterase/lipase
	7D	TraesCS7D02G109000	65626594	65626842	Short-chain dehydrogenase/reductase family protein
	7D	TraesCS7D02G109100	65731169	65732308	GDSL esterase/lipase
	7D	TraesCS7D02G109200	65750012	65752116	GDSL esterase/lipase
	7D	TraesCS7D02G109300	65761945	65762256	Transcription elongation factor 1
	7D	TraesCS7D02G109400	65902172	65903121	actin cross-linking protein (DUF569)
	7D	TraesCS7D02G109500	65937306	65940311	actin cross-linking protein (DUF569)
	7D	TraesCS7D02G109600	66345566	66348319	Actin cross-linking protein, putative (DUF569)
	7D	TraesCS7D02G109700	66373919	66376031	Actin cross-linking protein, putative (DUF569)
	7D	TraesCS7D02G109800	66399827	66400583	F-box protein family-like
	7D	TraesCS7D02G109900	66412919	66416543	Actin cross-linking protein, putative (DUF569)
	7D	TraesCS7D02G110000	66484785	66485114	Transcription elongation factor I-like protein
	7D	TraesCS7D02G110100	66513516	66513830	Transcription elongation factor I-like protein
	7D	TraesCS7D02G110200	66520630	66521667	Werner Syndrome-like exonuclease
	7D	TraesCS7D02G110300	66546054	66548142	Actin cross-linking protein, putative (DUF569)
	7D	TraesCS7D02G110400	66595264	66601382	Sulfotransferase
	7D	TraesCS7D02G110500	66690292	66694641	Nuclear nucleic acid-binding protein CID
	7D	TraesCS7D02G110600	66695801	66699035	WRKY transcription factor, putative
	7D	TraesCS7D02G110700	66700645	66709049	Long-Chain Acyl-CoA Synthetase
	7D	TraesCS7D02G110800	66817979	66818437	Non-specific lipid-transfer protein
	7D	TraesCS7D02G110879	66821216	66821641	-
	7D	TraesCS7D02G110900	66822443	66831771	Protoheme IX farnesyltransferase
	7D	TraesCS7D02G111000	66833144	66833605	Non specific lipid-transfer protein
	7D	TraesCS7D02G111100	66871451	66873203	hydroxysteroid dehydrogenase 3
	7D	TraesCS7D02G111200	66953256	66958978	O-acyltransferase WSDI
	7D	TraesCS7D02G111226	66951967	66962395	-
	7D	TraesCS7D02G111300	66978198	66979979	Succinate dehydrogenase assembly factor 4, mitochondrial
	7D	TraesCS7D02G111400	66987743	66989152	ATP synthise subunit beta
MP	2D	TraesCS2D02G076900	32798475	32803889	2-onoglutarate dehydrogenase E1 component family protein
	2D	TraesCS2D02G077000	32806849	32809353	Telomere repeat-binding factor like-protein
	2D	TraesCS2D02G077100	32960637	32963863	P53/DNA damage-regulated protein
	6D	TraesCS6D02G282300	389697862	389699460	Heavy metal transport/detoxification protein
	6D	TraesCS6D02G282400	389699711	389704284	Eukaryotic aspartyl protease family protein
	6D	TraesCS6D02G282500	389916946	389917840	Pre-mRNA-poocessing splicing factor 8
	6D	TraesCS6D02G282600	389971362	389974739	Membrane-anchored ubiquitin-fold protein
	6D	TraesCS6D02G282700	389975208	389977697	Methyltransferase-like
	6D	TraesCS6D02G282800	389980868	389984718	Alpha-galactosidase
	6D	TraesCS6D02G283000	390024588	390025350	Glycine rich protein
	6D	TraesCS6D02G283100	390161470	390161733	PAP/OASI substrate-binding domain superfamily
	6D	TraesCS6D02G283200	390165447	390169507	Trichome birefringence-like protein
	6D	TraesCS6D02G283300	390232916	390234770	ATP synthase delta-subunit
	6D	TraesCS6D02G283400	390484760	390486485	F-box family protein
	6D	TraesCS6D02G283500	390724502	390729655	F-box family protein
	6D	TraesCS6D02G283600	390779572	390780954	F-box family protein
	6D	TraesCS6D02G283700	390833433	390836180	RING finger E3 ubiquitin ligase, putative
	6D	TraesCS6D02G283800	390836614	390837883	Dirigent protein
	6D	TraesCS6D02G283900	391336499	391337650	Mitochondrial transcription termination factor-like
	6D	TraesCS6D02G284000	391536561	391538142	Mitochondrial transcription termination factor-like
	6D	TraesCS6D02G284100	391562793	391565428	Laccase
	6D	TraesCS6D02G284200	391693078	391696042	Laccase
	6D	TraesCS6D02G284300	391890353	391894471	RING/U-box superfamily protein
	6D	TraesCS6D02G284400	391923338	391938277	Exocyst complex component SEC6
	6D	TraesCS6D02G284500	391940101	391942851	Shikimate kinase
	6D	TraesCS6D02G284600	392271077	392283414	ATP-dependent zinc metalloprotease Fislf 1
	6D	TraesCS6D02G284700	392513168	392516312	Peroxidase
	6D	TraesCS6D02G284800	392523106	392523762	Laccase
	6D	TraesCS6D02G284900	392586260	392587135	Freezing-induced 1
	6D	TraesCS6D02G285000	392617956	392620335	Gilutaredoxin-like
	6D	TraesCS6D02G285100	392881433	392884912	Kelch repeat-containing protein
	6D	TraesCS6D02G285200	392895101	392900456	RINT-1/TIP-1-like protein
	6D	TraesCS6D02G285300	393299134	393300534	Transcription factor protein
	6D	TraesCS6D02G285400	393651379	393656482	AP2-like ethylene-responsive transcription factor
	6D	TraesCS6D02G285500	393656888	393659875	HVA22-like protein
	6D	TraesCS6D02G285600	393934793	393936464	TCP transcription factor
	6D	TraesCS6D02G285700	394540955	394541389	Iron uptake system component EfeO
	6D	TraesCS6D02G285800	394555589	394558927	Cullin family protein
	6D	TraesCS6D02G285900	394589394	394593125	transmembrane protein (DUF616)
	6D	TraesCS6D02G286000	394617220	394619712	Sphingoid base hydroxylase 2
	6D	TraesCS6D02G286100	394620250	394625705	DCD (Development and cell death) domain protein
	6D	TraesCS6D02G286200	394723993	394725908	Hexosyltransferase
	6D	TraesCS6D02G286300	394825725	394828423	NAC domain-containing protein, putative
	6D	TraesCS6D02G286400	394919731	394923219	Aquaporin-1
	6D	TraesCS6D02G286500	394933332	394937081	ATPase ASNA 1
	6D	TraesCS6D02G286700	395369719	395371484	F-box family protein
	6D	TraesCS6D02G286800	395390576	395391730	RWP-RK domain protein
	6D	TraesCS6D02G286900	395653618	395655896	Ceranylgeranyl reductase
	6D	TraesCS6D02G287000	395694103	395700608	Starch synthase, chloroplastic/amyloplastic
	6D	TraesCS6D02G287100	396009992	396011661	Expansin
	6D	TraesCS6D02G287200	396448018	396450678	Methyltransferase-like protein
	6D	TraesCS6D02G287300	396534170	396535306	Photosynthetic NDH subcomplex B 4
	6D	TraesCS6D02G287400	396607241	396610410	RING/U-box superfamily protein
	7D	TraesCS7D02G108900	65599420	65601414	GDSL esterase/lipase
	7D	TraesCS7D02G109000	65626594	65626842	Short-chain dehydrogenase/reductase family protein
	7D	TraesCS7D02G109100	65731169	65723280	GDSL esterase/lipase
	7D	TraesCS7D02G109200	65750012	65752116	GDSL esterase/lipase
	7D	TraesCS7D02G109300	65761945	65762256	Tramcription elongation factor 1
	7D	TraesCS7D02G109400	65902172	65903121	actin cross-linking protein (DUF569)
	7D	TraesCS7D02G109500	65937306	65940311	actin cross-linking protein (DUF569)
	7D	TraesCS7D02G109600	66345566	66348319	Actin cross-linking protein, putative (DUF569)
	7D	TraesCS7D02G109700	66373919	66376031	Actin cross-linking protein, putative (DUF569)
	7D	TraesCS7D02G109800	66399827	66400583	F-box protein family-like
	7D	TraesCS7D02G109900	66412919	66416543	Actin cross-linking protein, putative (DUF569)
	7D	TraesCS7D02G110000	66484785	66485114	Transcription elongation factor 1-like protein
	7D	TraesCS7D02G110100	66513516	66513830	Transcription elongation factor 1-like protein
	7D	TraesCS7D02G110200	66520630	66521667	Werner Syndrome-like exenuclease
	7D	TraesCS7D02G110300	66546054	66548142	Actin cross-linking protein, putative (DUF569)
	7D	TraesCS7D02G110400	66595264	66601382	Sulfotransferase
	7D	TraesCS7D02G110500	66690292	66694641	Nuclear nucleic acid-binding protein CID
	7D	TraesCS7D02G110600	66695801	66699035	WRKY transcription factor, putative
	7D	TraesCS7D02G110700	66700645	66709049	Long-Chain Acyl-CoA Synthetase
	7D	TraesCS7D02G110800	66817979	66818437	Non-specific lipid-transfer protein
	7D	TraesCS7D02G110879	66821216	66821641	-
	7D	TraesCS7D02G110900	66822443	66831771	Protoheme IX famesyltransferase
	7D	TraesCS7D02G111000	66833144	66833605	Non-specific lipid-transfer protein
	7D	TraesCS7D02G111100	66871451	66873203	hydroxysteroid dehydrogenase 3
	7D	TraesCS7D02G111200	66953256	66958978	O-acyltransferase WSD1
	7D	TraesCS7D02G111226	66961967	66962395	-
	7D	TraesCS7D02G111300	66978198	66979979	Succinate dehydrogenase assembly factor 4, mitochondrial
	7D	TraesCS7D02G111400	66987743	66989152	ATP synthase subunit beta

## Sheet: Supplemental Table 9
Supplemental Table 9. Protein sequence alignment hits with high score between growth-stage traits and rice genes
Trait	Gene stable ID	Transcript stable ID	Oryza sativa Japonica Group gene stable ID	Oryza sativa Japonica Group gene name	Oryza sativa Japonica Group protein or transcript stable ID	Oryza sativa Japonica Group chromosome/scaffold start (bp)	Oryza sativa Japonica Group chromosome/scaffold end (bp)	Query protein or transcript ID	%id. target Oryza sativa Japonica Group gene identical to query gene	%id. query gene identical to target Oryza sativa Japonica Group gene	Oryza sativa Japonica Group homology type
HS	TraesCS1B02G321100	TraesCS1B02G321100.1	Os02g0288600	OsBURP04	Os02t0288600-01	10897250	10897969	TraesCS1B02G321100.1	29.8013	45	ortholog_one2many
	TraesCS1B02G321200	TraesCS1B02G321200.1	Os02g0288700	OsABCC4	Os02t0288700-00	10908431	10914600	TraesCS1B02G321200.1	70.5607	75.8794	ortholog_many2many
	TraesCS1B02G321200	TraesCS1B02G321200.1	Os02g0288400	OsABCC5	Os02t0288400-00	10880647	10886393	TraesCS1B02G321200.1	78.271	78.1493	ortholog_many2many
	TraesCS1B02G321300	TraesCS1B02G321300.1	Os05g0493600		Os05t0493600-00	24244154	24245932	TraesCS1B02G321300.1	30.9804	18.5882	ortholog_one2one
	TraesCS1B02G321400	TraesCS1B02G321400.1
	TraesCS1B02G321500	TraesCS1B02G321500.1	Os05g0493800		Os05t0493800-01	24254630	24256914	TraesCS1B02G321500.1	77.892	74.0831	ortholog_one2one
	TraesCS1B02G321600	TraesCS1B02G321600.1	Os03g0582000	OJ1785_A05.10	Os03t0582000-02	21392897	21394893	TraesCS1B02G321600.1	75.0779	75.7862	ortholog_one2many
	TraesCS1B02G321600	TraesCS1B02G321600.2	Os03g0582000	OJ1785_A05.10	Os03t0582000-02	21392897	21394893	TraesCS1B02G321600.1	75.0779	75.7862	ortholog_one2many
	TraesCS1B02G321700	TraesCS1B02G321700.1	Os03g0582000	OJ1785_A05.10	Os03t0582000-02	21392897	21394893	TraesCS1B02G321700.1	76.2658	75.7862	ortholog_one2many
	TraesCS1B02G321800	TraesCS1B02G321800.2	Os05g0494000	OsC3'H1	Os05t0494000-01	24271090	24275144	TraesCS1B02G321800.1	88.6719	88.6719	ortholog_one2many
	TraesCS1B02G321800	TraesCS1B02G321800.1	Os05g0494000	OsC3'H1	Os05t0494000-01	24271090	24275144	TraesCS1B02G321800.1	88.6719	88.6719	ortholog_one2many
	TraesCS1B02G321900	TraesCS1B02G321900.1	Os01g0591300	OsALDH2C1	Os01t0591300-01	23113647	23120516	TraesCS1B02G321900.1	87.6768	85.6016	ortholog_one2one
	TraesCS1B02G321900	TraesCS1B02G321900.2	Os01g0591300	OsALDH2C1	Os01t0591300-01	23113647	23120516	TraesCS1B02G321900.1	87.6768	85.6016	ortholog_one2one
	TraesCS1B02G322000	TraesCS1B02G322000.1	Os05g0494100	DRAP2	Os05t0494100-01	24275966	24280288	TraesCS1B02G322000.1	75.6184	73.7931	ortholog_one2one
	TraesCS1B02G322100	TraesCS1B02G322100.1	Os05g0494200	Oc2*	Os05t0494200-02	24280518	24281730	TraesCS1B02G322100.1	73.8318	52.3179	ortholog_one2one
	TraesCS1B02G322200	TraesCS1B02G322200.1
	TraesCS1B02G322300	TraesCS1B02G322300.1
	TraesCS2D02G076900	TraesCS2D02G076900.1	Os07g0695800		Os07t0695800-01	29656862	29662462	TraesCS2D02G076900.1	91.4538	92.3611	ortholog_one2one
	TraesCS2D02G077000	TraesCS2D02G077000.1	Os07g0695900		Os07t0695900-01	29663362	29666163	TraesCS2D02G077000.1	54.9451	52.0833	ortholog_one2one
	TraesCS2D02G077000	TraesCS2D02G077000.2	Os07g0695900		Os07t0695900-01	29663362	29666163	TraesCS2D02G077000.1	54.9451	52.0833	ortholog_one2one
	TraesCS2D02G077100	TraesCS2D02G077100.1	Os07g0485600		Os07t0485600-01	17851215	17852160	TraesCS2D02G077100.1	68.0723	89.6825	ortholog_one2many
	TraesCS2D02G077200	TraesCS2D02G077200.2
	TraesCS2D02G077200	TraesCS2D02G077200.1
	TraesCS2D02G077300	TraesCS2D02G077300.1	Os02g0515600		Os02t0515600-01	18592626	18596390	TraesCS2D02G077300.1	83.1081	79.8701	ortholog_one2one
	TraesCS2D02G077400	TraesCS2D02G077400.1	Os06g0161100		Os06t0161100-00	3093918	3095987	TraesCS2D02G077400.1	40.4762	32.964	ortholog_many2many
	TraesCS2D02G077400	TraesCS2D02G077400.1	Os06g0161900		Os06t0161900-01	3131221	3134226	TraesCS2D02G077400.1	7.48299	8.05861	ortholog_many2many
	TraesCS2D02G077400	TraesCS2D02G077400.1	Os06g0162100		Os06t0162100-00	3135615	3136974	TraesCS2D02G077400.1	39.7959	40.4844	ortholog_many2many
	TraesCS2D02G077400	TraesCS2D02G077400.1	Os06g0161800		Os06t0161800-01	3128079	3130959	TraesCS2D02G077400.1	39.7959	42.7007	ortholog_many2many
	TraesCS2D02G077500	TraesCS2D02G077500.1	Os06g0161100		Os06t0161100-00	3093918	3095987	TraesCS2D02G077500.1	33.5227	32.687	ortholog_many2many
	TraesCS2D02G077500	TraesCS2D02G077500.1	Os06g0161900		Os06t0161900-01	3131221	3134226	TraesCS2D02G077500.1	6.53409	8.42491	ortholog_many2many
	TraesCS2D02G077500	TraesCS2D02G077500.1	Os06g0162100		Os06t0162100-00	3135615	3136974	TraesCS2D02G077500.1	31.8182	38.7543	ortholog_many2many
	TraesCS2D02G077500	TraesCS2D02G077500.1	Os06g0161800		Os06t0161800-01	3128079	3130959	TraesCS2D02G077500.1	33.8068	43.4307	ortholog_many2many
	TraesCS2D02G077600	TraesCS2D02G077600.1	Os06g0161100		Os06t0161100-00	3093918	3095987	TraesCS2D02G077600.1	34.8243	30.1939	ortholog_many2many
	TraesCS2D02G077600	TraesCS2D02G077600.1	Os06g0161900		Os06t0161900-01	3131221	3134226	TraesCS2D02G077600.1	7.02875	8.05861	ortholog_many2many
	TraesCS2D02G077600	TraesCS2D02G077600.1	Os06g0162100		Os06t0162100-00	3135615	3136974	TraesCS2D02G077600.1	33.2268	35.9862	ortholog_many2many
	TraesCS2D02G077600	TraesCS2D02G077600.1	Os06g0161800		Os06t0161800-01	3128079	3130959	TraesCS2D02G077600.1	37.3802	42.7007	ortholog_many2many
	TraesCS2D02G077700	TraesCS2D02G077700.1	Os06g0535300	OsDjC55	Os06t0535300-01	20035104	20042684	TraesCS2D02G077700.1.cds1	44.8436	38.0157	ortholog_one2many
	TraesCS2D02G077800	TraesCS2D02G077800.1	Os06g0161100		Os06t0161100-00	3093918	3095987	TraesCS2D02G077800.1	38.2456	30.1939	ortholog_many2many
	TraesCS2D02G077800	TraesCS2D02G077800.1	Os06g0161900		Os06t0161900-01	3131221	3134226	TraesCS2D02G077800.1	8.42105	8.79121	ortholog_many2many
	TraesCS2D02G077800	TraesCS2D02G077800.1	Os06g0162100		Os06t0162100-00	3135615	3136974	TraesCS2D02G077800.1	38.9474	38.4083	ortholog_many2many
	TraesCS2D02G077800	TraesCS2D02G077800.1	Os06g0161800		Os06t0161800-01	3128079	3130959	TraesCS2D02G077800.1	42.1053	43.7956	ortholog_many2many
	TraesCS2D02G077900	TraesCS2D02G077900.1	Os06g0535300	OsDjC55	Os06t0535300-01	20035104	20042684	TraesCS2D02G077900.1.cds1	28.7037	15.2259	ortholog_one2many
	TraesCS2D02G078000	TraesCS2D02G078000.1	Os06g0535300	OsDjC55	Os06t0535300-01	20035104	20042684	TraesCS2D02G078000.1	37.6361	23.7721	ortholog_one2many
	TraesCS2D02G078100	TraesCS2D02G078100.1	Os06g0161100		Os06t0161100-00	3093918	3095987	TraesCS2D02G078100.1	40.8163	33.241	ortholog_many2many
	TraesCS2D02G078100	TraesCS2D02G078100.1	Os06g0161900		Os06t0161900-01	3131221	3134226	TraesCS2D02G078100.1	8.16327	8.79121	ortholog_many2many
	TraesCS2D02G078100	TraesCS2D02G078100.1	Os06g0162100		Os06t0162100-00	3135615	3136974	TraesCS2D02G078100.1	37.0748	37.7163	ortholog_many2many
	TraesCS2D02G078100	TraesCS2D02G078100.1	Os06g0161800		Os06t0161800-01	3128079	3130959	TraesCS2D02G078100.1	42.517	45.6204	ortholog_many2many
	TraesCS2D02G078200	TraesCS2D02G078200.1
	TraesCS2D02G078300	TraesCS2D02G078300.1	Os06g0161100		Os06t0161100-00	3093918	3095987	TraesCS2D02G078300.1	37.2483	30.7479	ortholog_many2many
	TraesCS2D02G078300	TraesCS2D02G078300.1	Os06g0161900		Os06t0161900-01	3131221	3134226	TraesCS2D02G078300.1	6.37584	6.95971	ortholog_many2many
	TraesCS2D02G078300	TraesCS2D02G078300.1	Os06g0162100		Os06t0162100-00	3135615	3136974	TraesCS2D02G078300.1	36.9128	38.0623	ortholog_many2many
	TraesCS2D02G078300	TraesCS2D02G078300.1	Os06g0161800		Os06t0161800-01	3128079	3130959	TraesCS2D02G078300.1	39.9329	43.4307	ortholog_many2many
	TraesCS2D02G078500	TraesCS2D02G078500.1	Os07g0695400		Os07t0695400-01	29633615	29638363	TraesCS2D02G078500.1	58.2979	58.4471	ortholog_one2one
	TraesCS2D02G078600	TraesCS2D02G078600.2	Os02g0658600	OsEXPB14	Os02t0658600-00	26638624	26639988	TraesCS2D02G078600.1	66.9456	58.6081	ortholog_one2many
	TraesCS2D02G078600	TraesCS2D02G078600.1	Os02g0658600	OsEXPB14	Os02t0658600-00	26638624	26639988	TraesCS2D02G078600.1	66.9456	58.6081	ortholog_one2many
	TraesCS2D02G078700	TraesCS2D02G078700.1	Os11g0457300	UGT	Os11t0457300-01	15496821	15498561	TraesCS2D02G078700.1.cds1	75.705	72.8601	ortholog_one2many
	TraesCS2D02G078700	TraesCS2D02G078700.1	Os11g0461200		Os11t0461200-01	15747042	15748173	TraesCS2D02G078700.1.cds1	48.8069	70.3125	ortholog_one2many
	TraesCS2D02G078800	TraesCS2D02G078800.1	Os02g0658600	OsEXPB14	Os02t0658600-00	26638624	26639988	TraesCS2D02G078800.1	64.9606	60.4396	ortholog_one2many
	TraesCS2D02G078900	TraesCS2D02G078900.1	Os02g0658600	OsEXPB14	Os02t0658600-00	26638624	26639988	TraesCS2D02G078900.1	71.6535	66.6667	ortholog_one2many
	TraesCS2D02G079000	TraesCS2D02G079000.1
	TraesCS2D02G079100	TraesCS2D02G079100.1
	TraesCS2D02G079200	TraesCS2D02G079200.1	Os07g0695300	OsRLCK243	Os07t0695300-01	29630971	29633467	TraesCS2D02G079200.1	79.0123	82.0513	ortholog_one2many
	TraesCS2D02G079300	TraesCS2D02G079300.1	gene-ndhG	ndhG	cds-CAA33908.1	109227	109757	TraesCS2D02G079300.1	96.5909	96.5909	ortholog_one2many
	TraesCS2D02G079400	TraesCS2D02G079400.1	gene-ndhE	ndhE	cds-CAA33955.1	108712	109017	TraesCS2D02G079400.1.cds1	99.0099	99.0099	ortholog_one2many
	TraesCS2D02G079500	TraesCS2D02G079500.1
	TraesCS2D02G079600	TraesCS2D02G079600.3	Os07g0695100	Hd2	Os07t0695100-01	29616705	29629215	TraesCS2D02G079600.2	65.9733	59.8383	ortholog_one2one
	TraesCS2D02G079600	TraesCS2D02G079600.1	Os07g0695100	Hd2	Os07t0695100-01	29616705	29629215	TraesCS2D02G079600.2	65.9733	59.8383	ortholog_one2one
	TraesCS2D02G079600	TraesCS2D02G079600.7	Os07g0695100	Hd2	Os07t0695100-01	29616705	29629215	TraesCS2D02G079600.2	65.9733	59.8383	ortholog_one2one
	TraesCS2D02G079600	TraesCS2D02G079600.5	Os07g0695100	Hd2	Os07t0695100-01	29616705	29629215	TraesCS2D02G079600.2	65.9733	59.8383	ortholog_one2one
	TraesCS2D02G079600	TraesCS2D02G079600.6	Os07g0695100	Hd2	Os07t0695100-01	29616705	29629215	TraesCS2D02G079600.2	65.9733	59.8383	ortholog_one2one
	TraesCS2D02G079600	TraesCS2D02G079600.2	Os07g0695100	Hd2	Os07t0695100-01	29616705	29629215	TraesCS2D02G079600.2	65.9733	59.8383	ortholog_one2one
	TraesCS2D02G079600	TraesCS2D02G079600.4	Os07g0695100	Hd2	Os07t0695100-01	29616705	29629215	TraesCS2D02G079600.2	65.9733	59.8383	ortholog_one2one
	TraesCS2D02G079800	TraesCS2D02G079800.1
	TraesCS2D02G080000	TraesCS2D02G080000.1	Os07g0694700	APX2	Os07t0694700-01	29584033	29586303	TraesCS2D02G080000.1	87.5	89.243	ortholog_one2one
	TraesCS2D02G080100	TraesCS2D02G080100.1	Os07g0694600	Mtr1	Os07t0694600-01	29579838	29583146	TraesCS2D02G080100.1	80.8901	84.8901	ortholog_one2one
	TraesCS2D02G080100	TraesCS2D02G080100.2	Os07g0694600	Mtr1	Os07t0694600-01	29579838	29583146	TraesCS2D02G080100.1	80.8901	84.8901	ortholog_one2one
	TraesCS2D02G080200	TraesCS2D02G080200.1	Os12g0472500	OsTDL1A	Os12t0472500-01	16988415	16990867	TraesCS2D02G080200.1	53.7634	44.2478	ortholog_one2many
	TraesCS2D02G080300	TraesCS2D02G080300.2	Os05g0588200	PTD	Os05t0588200-01	29300928	29304267	TraesCS2D02G080300.2	75	75	ortholog_one2one
	TraesCS2D02G080300	TraesCS2D02G080300.1	Os05g0588200	PTD	Os05t0588200-01	29300928	29304267	TraesCS2D02G080300.2	75	75	ortholog_one2one
	TraesCS2D02G080400	TraesCS2D02G080400.1	Os07g0694400	OsIRX9	Os07t0694400-01	29566093	29571527	TraesCS2D02G080400.1	50	50.8876	ortholog_one2many
	TraesCS2D02G080500	TraesCS2D02G080500.1	Os07g0694400	OsIRX9	Os07t0694400-01	29566093	29571527	TraesCS2D02G080500.1	50	51.7751	ortholog_one2many
	TraesCS2D02G080600	TraesCS2D02G080600.1
	TraesCS7D02G108900	TraesCS7D02G108900.1	Os06g0156600	OsGELP77	Os06t0156600-01	2893694	2895804	TraesCS7D02G108900.1	85.3186	85.5556	ortholog_one2one
	TraesCS7D02G109000	TraesCS7D02G109000.1
	TraesCS7D02G109100	TraesCS7D02G109100.1	Os06g0129600	OsGLIP1	Os06t0129600-01	1565577	1573802	TraesCS7D02G109100.1.cds1	62.7968	59.799	ortholog_one2many
	TraesCS7D02G109100	TraesCS7D02G109100.1	Os06g0156700	OsGELP78	Os06t0156700-01	2898787	2900606	TraesCS7D02G109100.1.cds1	68.8654	64.604	ortholog_one2many
	TraesCS7D02G109200	TraesCS7D02G109200.1
	TraesCS7D02G109300	TraesCS7D02G109300.1
	TraesCS7D02G109400	TraesCS7D02G109400.1	Os06g0161100		Os06t0161100-00	3093918	3095987	TraesCS7D02G109400.1	39.0335	29.0859	ortholog_many2many
	TraesCS7D02G109400	TraesCS7D02G109400.1	Os06g0161900		Os06t0161900-01	3131221	3134226	TraesCS7D02G109400.1	4.46097	4.3956	ortholog_many2many
	TraesCS7D02G109400	TraesCS7D02G109400.1	Os06g0162100		Os06t0162100-00	3135615	3136974	TraesCS7D02G109400.1	35.6877	33.218	ortholog_many2many
	TraesCS7D02G109400	TraesCS7D02G109400.1	Os06g0161800		Os06t0161800-01	3128079	3130959	TraesCS7D02G109400.1	36.0595	35.4015	ortholog_many2many
	TraesCS7D02G109500	TraesCS7D02G109500.1	Os06g0161100		Os06t0161100-00	3093918	3095987	TraesCS7D02G109500.1	43.1734	32.41	ortholog_many2many
	TraesCS7D02G109500	TraesCS7D02G109500.1	Os06g0161900		Os06t0161900-01	3131221	3134226	TraesCS7D02G109500.1	5.90406	5.86081	ortholog_many2many
	TraesCS7D02G109500	TraesCS7D02G109500.1	Os06g0162100		Os06t0162100-00	3135615	3136974	TraesCS7D02G109500.1	38.7454	36.3322	ortholog_many2many
	TraesCS7D02G109500	TraesCS7D02G109500.1	Os06g0161800		Os06t0161800-01	3128079	3130959	TraesCS7D02G109500.1	38.7454	38.3212	ortholog_many2many
	TraesCS7D02G109600	TraesCS7D02G109600.1	Os06g0161100		Os06t0161100-00	3093918	3095987	TraesCS7D02G109600.1	39.6104	33.795	ortholog_many2many
	TraesCS7D02G109600	TraesCS7D02G109600.2	Os06g0161100		Os06t0161100-00	3093918	3095987	TraesCS7D02G109600.1	39.6104	33.795	ortholog_many2many
	TraesCS7D02G109600	TraesCS7D02G109600.1	Os06g0161900		Os06t0161900-01	3131221	3134226	TraesCS7D02G109600.1	5.84416	6.59341	ortholog_many2many
	TraesCS7D02G109600	TraesCS7D02G109600.2	Os06g0161900		Os06t0161900-01	3131221	3134226	TraesCS7D02G109600.1	5.84416	6.59341	ortholog_many2many
	TraesCS7D02G109600	TraesCS7D02G109600.1	Os06g0162100		Os06t0162100-00	3135615	3136974	TraesCS7D02G109600.1	36.6883	39.1003	ortholog_many2many
	TraesCS7D02G109600	TraesCS7D02G109600.2	Os06g0162100		Os06t0162100-00	3135615	3136974	TraesCS7D02G109600.1	36.6883	39.1003	ortholog_many2many
	TraesCS7D02G109600	TraesCS7D02G109600.1	Os06g0161800		Os06t0161800-01	3128079	3130959	TraesCS7D02G109600.1	37.3377	41.9708	ortholog_many2many
	TraesCS7D02G109600	TraesCS7D02G109600.2	Os06g0161800		Os06t0161800-01	3128079	3130959	TraesCS7D02G109600.1	37.3377	41.9708	ortholog_many2many
	TraesCS7D02G109700	TraesCS7D02G109700.1	Os06g0161100		Os06t0161100-00	3093918	3095987	TraesCS7D02G109700.1	44.2379	32.964	ortholog_many2many
	TraesCS7D02G109700	TraesCS7D02G109700.1	Os06g0161900		Os06t0161900-01	3131221	3134226	TraesCS7D02G109700.1	8.17844	8.05861	ortholog_many2many
	TraesCS7D02G109700	TraesCS7D02G109700.1	Os06g0162100		Os06t0162100-00	3135615	3136974	TraesCS7D02G109700.1	41.6357	38.7543	ortholog_many2many
	TraesCS7D02G109700	TraesCS7D02G109700.1	Os06g0161800		Os06t0161800-01	3128079	3130959	TraesCS7D02G109700.1	43.8662	43.0657	ortholog_many2many
	TraesCS7D02G109800	TraesCS7D02G109800.1
	TraesCS7D02G109900	TraesCS7D02G109900.1	Os06g0161100		Os06t0161100-00	3093918	3095987	TraesCS7D02G109900.1	40	32.133	ortholog_many2many
	TraesCS7D02G109900	TraesCS7D02G109900.1	Os06g0161900		Os06t0161900-01	3131221	3134226	TraesCS7D02G109900.1	7.58621	8.05861	ortholog_many2many
	TraesCS7D02G109900	TraesCS7D02G109900.1	Os06g0162100		Os06t0162100-00	3135615	3136974	TraesCS7D02G109900.1	37.5862	37.7163	ortholog_many2many
	TraesCS7D02G109900	TraesCS7D02G109900.1	Os06g0161800		Os06t0161800-01	3128079	3130959	TraesCS7D02G109900.1	38.9655	41.2409	ortholog_many2many
	TraesCS7D02G110000	TraesCS7D02G110000.1
	TraesCS7D02G110100	TraesCS7D02G110100.1
	TraesCS7D02G110200	TraesCS7D02G110200.1
	TraesCS7D02G110300	TraesCS7D02G110300.1	Os06g0161100		Os06t0161100-00	3093918	3095987	TraesCS7D02G110300.1	42.8044	32.133	ortholog_many2many
	TraesCS7D02G110300	TraesCS7D02G110300.1	Os06g0161900		Os06t0161900-01	3131221	3134226	TraesCS7D02G110300.1	6.64207	6.59341	ortholog_many2many
	TraesCS7D02G110300	TraesCS7D02G110300.1	Os06g0162100		Os06t0162100-00	3135615	3136974	TraesCS7D02G110300.1	40.5904	38.0623	ortholog_many2many
	TraesCS7D02G110300	TraesCS7D02G110300.1	Os06g0161800		Os06t0161800-01	3128079	3130959	TraesCS7D02G110300.1	40.5904	40.146	ortholog_many2many
	TraesCS7D02G110400	TraesCS7D02G110400.1	Os06g0158200		Os06t0158200-01	2966371	2973156	TraesCS7D02G110400.1	30.3202	77.7778	ortholog_one2one
	TraesCS7D02G110400	TraesCS7D02G110400.2	Os06g0158200		Os06t0158200-01	2966371	2973156	TraesCS7D02G110400.1	30.3202	77.7778	ortholog_one2one
	TraesCS7D02G110500	TraesCS7D02G110500.1	Os08g0270200		Os08t0270200-01	10329433	10335439	TraesCS7D02G110500.1	71.9807	71.9807	ortholog_one2one
	TraesCS7D02G110600	TraesCS7D02G110600.1
	TraesCS7D02G110700	TraesCS7D02G110700.1	Os06g0158000	KMK0024M20.27	Os06t0158000-01	2949764	2957842	TraesCS7D02G110700.1	77.5385	81.9512	ortholog_one2one
	TraesCS7D02G110800	TraesCS7D02G110800.1	Os06g0157900	OsLTP1.5	Os06t0157900-00	2947702	2948085	TraesCS7D02G110800.1.cds1	40.1316	49.1936	ortholog_one2many
	TraesCS7D02G110879	TraesCS7D02G110879.1	Os06g0157900	OsLTP1.5	Os06t0157900-00	2947702	2948085	TraesCS7D02G110879.1.cds1	38.2979	43.5484	ortholog_one2many
	TraesCS7D02G110900	TraesCS7D02G110900.1	Os01g0527700		Os01t0527700-01	18961353	18969005	TraesCS7D02G110900.1	84.0376	82.2989	ortholog_one2many
	TraesCS7D02G111000	TraesCS7D02G111000.1	Os06g0157900	OsLTP1.5	Os06t0157900-00	2947702	2948085	TraesCS7D02G111000.1.cds1	32.6797	40.3226	ortholog_one2many
	TraesCS7D02G111100	TraesCS7D02G111100.1
	TraesCS7D02G111200	TraesCS7D02G111200.1
	TraesCS7D02G111226	TraesCS7D02G111226.1
	TraesCS7D02G111300	TraesCS7D02G111300.1	Os06g0157800	KMK0024M20.25	Os06t0157800-01	2945585	2946273	TraesCS7D02G111300.1.cds1	50	49.1803	ortholog_one2one
	TraesCS7D02G111400	TraesCS7D02G111400.1
FS	TraesCS1B02G321100	TraesCS1B02G321100.1	Os02g0288600	OsBURP04	Os02t0288600-01	10897250	10897969	TraesCS1B02G321100.1	29.8013	45	ortholog_one2many
	TraesCS1B02G321200	TraesCS1B02G321200.1	Os02g0288700	OsABCC4	Os02t0288700-00	10908431	10914600	TraesCS1B02G321200.1	70.5607	75.8794	ortholog_many2many
	TraesCS1B02G321200	TraesCS1B02G321200.1	Os02g0288400	OsABCC5	Os02t0288400-00	10880647	10886393	TraesCS1B02G321200.1	78.271	78.1493	ortholog_many2many
	TraesCS1B02G321300	TraesCS1B02G321300.1	Os05g0493600		Os05t0493600-00	24244154	24245932	TraesCS1B02G321300.1	30.9804	18.5882	ortholog_one2one
	TraesCS1B02G321400	TraesCS1B02G321400.1
	TraesCS1B02G321500	TraesCS1B02G321500.1	Os05g0493800		Os05t0493800-01	24254630	24256914	TraesCS1B02G321500.1	77.892	74.0831	ortholog_one2one
	TraesCS1B02G321600	TraesCS1B02G321600.1	Os03g0582000	OJ1785_A05.10	Os03t0582000-02	21392897	21394893	TraesCS1B02G321600.1	75.0779	75.7862	ortholog_one2many
	TraesCS1B02G321600	TraesCS1B02G321600.2	Os03g0582000	OJ1785_A05.10	Os03t0582000-02	21392897	21394893	TraesCS1B02G321600.1	75.0779	75.7862	ortholog_one2many
	TraesCS1B02G321700	TraesCS1B02G321700.1	Os03g0582000	OJ1785_A05.10	Os03t0582000-02	21392897	21394893	TraesCS1B02G321700.1	76.2658	75.7862	ortholog_one2many
	TraesCS1B02G321800	TraesCS1B02G321800.2	Os05g0494000	OsC3'H1	Os05t0494000-01	24271090	24275144	TraesCS1B02G321800.1	88.6719	88.6719	ortholog_one2many
	TraesCS1B02G321800	TraesCS1B02G321800.1	Os05g0494000	OsC3'H1	Os05t0494000-01	24271090	24275144	TraesCS1B02G321800.1	88.6719	88.6719	ortholog_one2many
	TraesCS1B02G321900	TraesCS1B02G321900.1	Os01g0591300	OsALDH2C1	Os01t0591300-01	23113647	23120516	TraesCS1B02G321900.1	87.6768	85.6016	ortholog_one2one
	TraesCS1B02G321900	TraesCS1B02G321900.2	Os01g0591300	OsALDH2C1	Os01t0591300-01	23113647	23120516	TraesCS1B02G321900.1	87.6768	85.6016	ortholog_one2one
	TraesCS1B02G322000	TraesCS1B02G322000.1	Os05g0494100	DRAP2	Os05t0494100-01	24275966	24280288	TraesCS1B02G322000.1	75.6184	73.7931	ortholog_one2one
	TraesCS1B02G322100	TraesCS1B02G322100.1	Os05g0494200	Oc2*	Os05t0494200-02	24280518	24281730	TraesCS1B02G322100.1	73.8318	52.3179	ortholog_one2one
	TraesCS1B02G322200	TraesCS1B02G322200.1
	TraesCS1B02G322300	TraesCS1B02G322300.1
	TraesCS2D02G029100	TraesCS2D02G029100.3	Os04g0177600	ARP9	Os04t0177600-01	5291177	5306508	TraesCS2D02G029100.3	83.5334	82.6825	ortholog_one2one
	TraesCS2D02G029100	TraesCS2D02G029100.1	Os04g0177600	ARP9	Os04t0177600-01	5291177	5306508	TraesCS2D02G029100.3	83.5334	82.6825	ortholog_one2one
	TraesCS2D02G029100	TraesCS2D02G029100.2	Os04g0177600	ARP9	Os04t0177600-01	5291177	5306508	TraesCS2D02G029100.3	83.5334	82.6825	ortholog_one2one
	TraesCS2D02G076900	TraesCS2D02G076900.1	Os07g0695800		Os07t0695800-01	29656862	29662462	TraesCS2D02G076900.1	91.4538	92.3611	ortholog_one2one
	TraesCS2D02G077000	TraesCS2D02G077000.1	Os07g0695900		Os07t0695900-01	29663362	29666163	TraesCS2D02G077000.1	54.9451	52.0833	ortholog_one2one
	TraesCS2D02G077000	TraesCS2D02G077000.2	Os07g0695900		Os07t0695900-01	29663362	29666163	TraesCS2D02G077000.1	54.9451	52.0833	ortholog_one2one
	TraesCS2D02G077100	TraesCS2D02G077100.1	Os07g0485600		Os07t0485600-01	17851215	17852160	TraesCS2D02G077100.1	68.0723	89.6825	ortholog_one2many
	TraesCS2D02G077200	TraesCS2D02G077200.2
	TraesCS2D02G077200	TraesCS2D02G077200.1
	TraesCS2D02G077300	TraesCS2D02G077300.1	Os02g0515600		Os02t0515600-01	18592626	18596390	TraesCS2D02G077300.1	83.1081	79.8701	ortholog_one2one
	TraesCS2D02G077400	TraesCS2D02G077400.1	Os06g0161100		Os06t0161100-00	3093918	3095987	TraesCS2D02G077400.1	40.4762	32.964	ortholog_many2many
	TraesCS2D02G077400	TraesCS2D02G077400.1	Os06g0161900		Os06t0161900-01	3131221	3134226	TraesCS2D02G077400.1	7.48299	8.05861	ortholog_many2many
	TraesCS2D02G077400	TraesCS2D02G077400.1	Os06g0162100		Os06t0162100-00	3135615	3136974	TraesCS2D02G077400.1	39.7959	40.4844	ortholog_many2many
	TraesCS2D02G077400	TraesCS2D02G077400.1	Os06g0161800		Os06t0161800-01	3128079	3130959	TraesCS2D02G077400.1	39.7959	42.7007	ortholog_many2many
	TraesCS2D02G077500	TraesCS2D02G077500.1	Os06g0161100		Os06t0161100-00	3093918	3095987	TraesCS2D02G077500.1	33.5227	32.687	ortholog_many2many
	TraesCS2D02G077500	TraesCS2D02G077500.1	Os06g0161900		Os06t0161900-01	3131221	3134226	TraesCS2D02G077500.1	6.53409	8.42491	ortholog_many2many
	TraesCS2D02G077500	TraesCS2D02G077500.1	Os06g0162100		Os06t0162100-00	3135615	3136974	TraesCS2D02G077500.1	31.8182	38.7543	ortholog_many2many
	TraesCS2D02G077500	TraesCS2D02G077500.1	Os06g0161800		Os06t0161800-01	3128079	3130959	TraesCS2D02G077500.1	33.8068	43.4307	ortholog_many2many
	TraesCS2D02G077600	TraesCS2D02G077600.1	Os06g0161100		Os06t0161100-00	3093918	3095987	TraesCS2D02G077600.1	34.8243	30.1939	ortholog_many2many
	TraesCS2D02G077600	TraesCS2D02G077600.1	Os06g0161900		Os06t0161900-01	3131221	3134226	TraesCS2D02G077600.1	7.02875	8.05861	ortholog_many2many
	TraesCS2D02G077600	TraesCS2D02G077600.1	Os06g0162100		Os06t0162100-00	3135615	3136974	TraesCS2D02G077600.1	33.2268	35.9862	ortholog_many2many
	TraesCS2D02G077600	TraesCS2D02G077600.1	Os06g0161800		Os06t0161800-01	3128079	3130959	TraesCS2D02G077600.1	37.3802	42.7007	ortholog_many2many
	TraesCS2D02G077700	TraesCS2D02G077700.1	Os06g0535300	OsDjC55	Os06t0535300-01	20035104	20042684	TraesCS2D02G077700.1.cds1	44.8436	38.0157	ortholog_one2many
	TraesCS2D02G077800	TraesCS2D02G077800.1	Os06g0161100		Os06t0161100-00	3093918	3095987	TraesCS2D02G077800.1	38.2456	30.1939	ortholog_many2many
	TraesCS2D02G077800	TraesCS2D02G077800.1	Os06g0161900		Os06t0161900-01	3131221	3134226	TraesCS2D02G077800.1	8.42105	8.79121	ortholog_many2many
	TraesCS2D02G077800	TraesCS2D02G077800.1	Os06g0162100		Os06t0162100-00	3135615	3136974	TraesCS2D02G077800.1	38.9474	38.4083	ortholog_many2many
	TraesCS2D02G077800	TraesCS2D02G077800.1	Os06g0161800		Os06t0161800-01	3128079	3130959	TraesCS2D02G077800.1	42.1053	43.7956	ortholog_many2many
	TraesCS2D02G077900	TraesCS2D02G077900.1	Os06g0535300	OsDjC55	Os06t0535300-01	20035104	20042684	TraesCS2D02G077900.1.cds1	28.7037	15.2259	ortholog_one2many
	TraesCS2D02G078000	TraesCS2D02G078000.1	Os06g0535300	OsDjC55	Os06t0535300-01	20035104	20042684	TraesCS2D02G078000.1	37.6361	23.7721	ortholog_one2many
	TraesCS2D02G078100	TraesCS2D02G078100.1	Os06g0161100		Os06t0161100-00	3093918	3095987	TraesCS2D02G078100.1	40.8163	33.241	ortholog_many2many
	TraesCS2D02G078100	TraesCS2D02G078100.1	Os06g0161900		Os06t0161900-01	3131221	3134226	TraesCS2D02G078100.1	8.16327	8.79121	ortholog_many2many
	TraesCS2D02G078100	TraesCS2D02G078100.1	Os06g0162100		Os06t0162100-00	3135615	3136974	TraesCS2D02G078100.1	37.0748	37.7163	ortholog_many2many
	TraesCS2D02G078100	TraesCS2D02G078100.1	Os06g0161800		Os06t0161800-01	3128079	3130959	TraesCS2D02G078100.1	42.517	45.6204	ortholog_many2many
	TraesCS2D02G078200	TraesCS2D02G078200.1
	TraesCS2D02G078300	TraesCS2D02G078300.1	Os06g0161100		Os06t0161100-00	3093918	3095987	TraesCS2D02G078300.1	37.2483	30.7479	ortholog_many2many
	TraesCS2D02G078300	TraesCS2D02G078300.1	Os06g0161900		Os06t0161900-01	3131221	3134226	TraesCS2D02G078300.1	6.37584	6.95971	ortholog_many2many
	TraesCS2D02G078300	TraesCS2D02G078300.1	Os06g0162100		Os06t0162100-00	3135615	3136974	TraesCS2D02G078300.1	36.9128	38.0623	ortholog_many2many
	TraesCS2D02G078300	TraesCS2D02G078300.1	Os06g0161800		Os06t0161800-01	3128079	3130959	TraesCS2D02G078300.1	39.9329	43.4307	ortholog_many2many
	TraesCS2D02G078500	TraesCS2D02G078500.1	Os07g0695400		Os07t0695400-01	29633615	29638363	TraesCS2D02G078500.1	58.2979	58.4471	ortholog_one2one
	TraesCS2D02G078600	TraesCS2D02G078600.2	Os02g0658600	OsEXPB14	Os02t0658600-00	26638624	26639988	TraesCS2D02G078600.1	66.9456	58.6081	ortholog_one2many
	TraesCS2D02G078600	TraesCS2D02G078600.1	Os02g0658600	OsEXPB14	Os02t0658600-00	26638624	26639988	TraesCS2D02G078600.1	66.9456	58.6081	ortholog_one2many
	TraesCS2D02G078700	TraesCS2D02G078700.1	Os11g0457300	UGT	Os11t0457300-01	15496821	15498561	TraesCS2D02G078700.1.cds1	75.705	72.8601	ortholog_one2many
	TraesCS2D02G078700	TraesCS2D02G078700.1	Os11g0461200		Os11t0461200-01	15747042	15748173	TraesCS2D02G078700.1.cds1	48.8069	70.3125	ortholog_one2many
	TraesCS2D02G078800	TraesCS2D02G078800.1	Os02g0658600	OsEXPB14	Os02t0658600-00	26638624	26639988	TraesCS2D02G078800.1	64.9606	60.4396	ortholog_one2many
	TraesCS2D02G078900	TraesCS2D02G078900.1	Os02g0658600	OsEXPB14	Os02t0658600-00	26638624	26639988	TraesCS2D02G078900.1	71.6535	66.6667	ortholog_one2many
	TraesCS2D02G079000	TraesCS2D02G079000.1
	TraesCS2D02G079200	TraesCS2D02G079200.1	Os07g0695300	OsRLCK243	Os07t0695300-01	29630971	29633467	TraesCS2D02G079200.1	79.0123	82.0513	ortholog_one2many
	TraesCS2D02G079300	TraesCS2D02G079300.1	gene-ndhG	ndhG	cds-CAA33908.1	109227	109757	TraesCS2D02G079300.1	96.5909	96.5909	ortholog_one2many
	TraesCS2D02G079400	TraesCS2D02G079400.1	gene-ndhE	ndhE	cds-CAA33955.1	108712	109017	TraesCS2D02G079400.1.cds1	99.0099	99.0099	ortholog_one2many
	TraesCS2D02G079500	TraesCS2D02G079500.1
	TraesCS2D02G079600	TraesCS2D02G079600.3	Os07g0695100	Hd2	Os07t0695100-01	29616705	29629215	TraesCS2D02G079600.2	65.9733	59.8383	ortholog_one2one
	TraesCS2D02G079600	TraesCS2D02G079600.1	Os07g0695100	Hd2	Os07t0695100-01	29616705	29629215	TraesCS2D02G079600.2	65.9733	59.8383	ortholog_one2one
	TraesCS2D02G079600	TraesCS2D02G079600.7	Os07g0695100	Hd2	Os07t0695100-01	29616705	29629215	TraesCS2D02G079600.2	65.9733	59.8383	ortholog_one2one
	TraesCS2D02G079600	TraesCS2D02G079600.5	Os07g0695100	Hd2	Os07t0695100-01	29616705	29629215	TraesCS2D02G079600.2	65.9733	59.8383	ortholog_one2one
	TraesCS2D02G079600	TraesCS2D02G079600.6	Os07g0695100	Hd2	Os07t0695100-01	29616705	29629215	TraesCS2D02G079600.2	65.9733	59.8383	ortholog_one2one
	TraesCS2D02G079600	TraesCS2D02G079600.2	Os07g0695100	Hd2	Os07t0695100-01	29616705	29629215	TraesCS2D02G079600.2	65.9733	59.8383	ortholog_one2one
	TraesCS2D02G079600	TraesCS2D02G079600.4	Os07g0695100	Hd2	Os07t0695100-01	29616705	29629215	TraesCS2D02G079600.2	65.9733	59.8383	ortholog_one2one
	TraesCS2D02G079800	TraesCS2D02G079800.1
	TraesCS2D02G080000	TraesCS2D02G080000.1	Os07g0694700	APX2	Os07t0694700-01	29584033	29586303	TraesCS2D02G080000.1	87.5	89.243	ortholog_one2one
	TraesCS2D02G080100	TraesCS2D02G080100.1	Os07g0694600	Mtr1	Os07t0694600-01	29579838	29583146	TraesCS2D02G080100.1	80.8901	84.8901	ortholog_one2one
	TraesCS2D02G080100	TraesCS2D02G080100.2	Os07g0694600	Mtr1	Os07t0694600-01	29579838	29583146	TraesCS2D02G080100.1	80.8901	84.8901	ortholog_one2one
	TraesCS2D02G080200	TraesCS2D02G080200.1	Os12g0472500	OsTDL1A	Os12t0472500-01	16988415	16990867	TraesCS2D02G080200.1	53.7634	44.2478	ortholog_one2many
	TraesCS2D02G080300	TraesCS2D02G080300.2	Os05g0588200	PTD	Os05t0588200-01	29300928	29304267	TraesCS2D02G080300.2	75	75	ortholog_one2one
	TraesCS2D02G080300	TraesCS2D02G080300.1	Os05g0588200	PTD	Os05t0588200-01	29300928	29304267	TraesCS2D02G080300.2	75	75	ortholog_one2one
	TraesCS2D02G080400	TraesCS2D02G080400.1	Os07g0694400	OsIRX9	Os07t0694400-01	29566093	29571527	TraesCS2D02G080400.1	50	50.8876	ortholog_one2many
	TraesCS2D02G080500	TraesCS2D02G080500.1	Os07g0694400	OsIRX9	Os07t0694400-01	29566093	29571527	TraesCS2D02G080500.1	50	51.7751	ortholog_one2many
	TraesCS2D02G080600	TraesCS2D02G080600.1
	TraesCS7D02G108900	TraesCS7D02G108900.1	Os06g0156600	OsGELP77	Os06t0156600-01	2893694	2895804	TraesCS7D02G108900.1	85.3186	85.5556	ortholog_one2one
	TraesCS7D02G109000	TraesCS7D02G109000.1
	TraesCS7D02G109100	TraesCS7D02G109100.1	Os06g0129600	OsGLIP1	Os06t0129600-01	1565577	1573802	TraesCS7D02G109100.1.cds1	62.7968	59.799	ortholog_one2many
	TraesCS7D02G109100	TraesCS7D02G109100.1	Os06g0156700	OsGELP78	Os06t0156700-01	2898787	2900606	TraesCS7D02G109100.1.cds1	68.8654	64.604	ortholog_one2many
	TraesCS7D02G109200	TraesCS7D02G109200.1
	TraesCS7D02G109300	TraesCS7D02G109300.1
	TraesCS7D02G109400	TraesCS7D02G109400.1	Os06g0161100		Os06t0161100-00	3093918	3095987	TraesCS7D02G109400.1	39.0335	29.0859	ortholog_many2many
	TraesCS7D02G109400	TraesCS7D02G109400.1	Os06g0161900		Os06t0161900-01	3131221	3134226	TraesCS7D02G109400.1	4.46097	4.3956	ortholog_many2many
	TraesCS7D02G109400	TraesCS7D02G109400.1	Os06g0162100		Os06t0162100-00	3135615	3136974	TraesCS7D02G109400.1	35.6877	33.218	ortholog_many2many
	TraesCS7D02G109400	TraesCS7D02G109400.1	Os06g0161800		Os06t0161800-01	3128079	3130959	TraesCS7D02G109400.1	36.0595	35.4015	ortholog_many2many
	TraesCS7D02G109500	TraesCS7D02G109500.1	Os06g0161100		Os06t0161100-00	3093918	3095987	TraesCS7D02G109500.1	43.1734	32.41	ortholog_many2many
	TraesCS7D02G109500	TraesCS7D02G109500.1	Os06g0161900		Os06t0161900-01	3131221	3134226	TraesCS7D02G109500.1	5.90406	5.86081	ortholog_many2many
	TraesCS7D02G109500	TraesCS7D02G109500.1	Os06g0162100		Os06t0162100-00	3135615	3136974	TraesCS7D02G109500.1	38.7454	36.3322	ortholog_many2many
	TraesCS7D02G109500	TraesCS7D02G109500.1	Os06g0161800		Os06t0161800-01	3128079	3130959	TraesCS7D02G109500.1	38.7454	38.3212	ortholog_many2many
	TraesCS7D02G109600	TraesCS7D02G109600.1	Os06g0161100		Os06t0161100-00	3093918	3095987	TraesCS7D02G109600.1	39.6104	33.795	ortholog_many2many
	TraesCS7D02G109600	TraesCS7D02G109600.2	Os06g0161100		Os06t0161100-00	3093918	3095987	TraesCS7D02G109600.1	39.6104	33.795	ortholog_many2many
	TraesCS7D02G109600	TraesCS7D02G109600.1	Os06g0161900		Os06t0161900-01	3131221	3134226	TraesCS7D02G109600.1	5.84416	6.59341	ortholog_many2many
	TraesCS7D02G109600	TraesCS7D02G109600.2	Os06g0161900		Os06t0161900-01	3131221	3134226	TraesCS7D02G109600.1	5.84416	6.59341	ortholog_many2many
	TraesCS7D02G109600	TraesCS7D02G109600.1	Os06g0162100		Os06t0162100-00	3135615	3136974	TraesCS7D02G109600.1	36.6883	39.1003	ortholog_many2many
	TraesCS7D02G109600	TraesCS7D02G109600.2	Os06g0162100		Os06t0162100-00	3135615	3136974	TraesCS7D02G109600.1	36.6883	39.1003	ortholog_many2many
	TraesCS7D02G109600	TraesCS7D02G109600.1	Os06g0161800		Os06t0161800-01	3128079	3130959	TraesCS7D02G109600.1	37.3377	41.9708	ortholog_many2many
	TraesCS7D02G109600	TraesCS7D02G109600.2	Os06g0161800		Os06t0161800-01	3128079	3130959	TraesCS7D02G109600.1	37.3377	41.9708	ortholog_many2many
	TraesCS7D02G109700	TraesCS7D02G109700.1	Os06g0161100		Os06t0161100-00	3093918	3095987	TraesCS7D02G109700.1	44.2379	32.964	ortholog_many2many
	TraesCS7D02G109700	TraesCS7D02G109700.1	Os06g0161900		Os06t0161900-01	3131221	3134226	TraesCS7D02G109700.1	8.17844	8.05861	ortholog_many2many
	TraesCS7D02G109700	TraesCS7D02G109700.1	Os06g0162100		Os06t0162100-00	3135615	3136974	TraesCS7D02G109700.1	41.6357	38.7543	ortholog_many2many
	TraesCS7D02G109700	TraesCS7D02G109700.1	Os06g0161800		Os06t0161800-01	3128079	3130959	TraesCS7D02G109700.1	43.8662	43.0657	ortholog_many2many
	TraesCS7D02G109800	TraesCS7D02G109800.1
	TraesCS7D02G109900	TraesCS7D02G109900.1	Os06g0161100		Os06t0161100-00	3093918	3095987	TraesCS7D02G109900.1	40	32.133	ortholog_many2many
	TraesCS7D02G109900	TraesCS7D02G109900.1	Os06g0161900		Os06t0161900-01	3131221	3134226	TraesCS7D02G109900.1	7.58621	8.05861	ortholog_many2many
	TraesCS7D02G109900	TraesCS7D02G109900.1	Os06g0162100		Os06t0162100-00	3135615	3136974	TraesCS7D02G109900.1	37.5862	37.7163	ortholog_many2many
	TraesCS7D02G109900	TraesCS7D02G109900.1	Os06g0161800		Os06t0161800-01	3128079	3130959	TraesCS7D02G109900.1	38.9655	41.2409	ortholog_many2many
	TraesCS7D02G110000	TraesCS7D02G110000.1
	TraesCS7D02G110100	TraesCS7D02G110100.1
	TraesCS7D02G110200	TraesCS7D02G110200.1
	TraesCS7D02G110300	TraesCS7D02G110300.1	Os06g0161100		Os06t0161100-00	3093918	3095987	TraesCS7D02G110300.1	42.8044	32.133	ortholog_many2many
	TraesCS7D02G110300	TraesCS7D02G110300.1	Os06g0161900		Os06t0161900-01	3131221	3134226	TraesCS7D02G110300.1	6.64207	6.59341	ortholog_many2many
	TraesCS7D02G110300	TraesCS7D02G110300.1	Os06g0162100		Os06t0162100-00	3135615	3136974	TraesCS7D02G110300.1	40.5904	38.0623	ortholog_many2many
	TraesCS7D02G110300	TraesCS7D02G110300.1	Os06g0161800		Os06t0161800-01	3128079	3130959	TraesCS7D02G110300.1	40.5904	40.146	ortholog_many2many
	TraesCS7D02G110400	TraesCS7D02G110400.1	Os06g0158200		Os06t0158200-01	2966371	2973156	TraesCS7D02G110400.1	30.3202	77.7778	ortholog_one2one
	TraesCS7D02G110400	TraesCS7D02G110400.2	Os06g0158200		Os06t0158200-01	2966371	2973156	TraesCS7D02G110400.1	30.3202	77.7778	ortholog_one2one
	TraesCS7D02G110500	TraesCS7D02G110500.1	Os08g0270200		Os08t0270200-01	10329433	10335439	TraesCS7D02G110500.1	71.9807	71.9807	ortholog_one2one
	TraesCS7D02G110600	TraesCS7D02G110600.1
	TraesCS7D02G110700	TraesCS7D02G110700.1	Os06g0158000	KMK0024M20.27	Os06t0158000-01	2949764	2957842	TraesCS7D02G110700.1	77.5385	81.9512	ortholog_one2one
	TraesCS7D02G110800	TraesCS7D02G110800.1	Os06g0157900	OsLTP1.5	Os06t0157900-00	2947702	2948085	TraesCS7D02G110800.1.cds1	40.1316	49.1936	ortholog_one2many
	TraesCS7D02G110879	TraesCS7D02G110879.1	Os06g0157900	OsLTP1.5	Os06t0157900-00	2947702	2948085	TraesCS7D02G110879.1.cds1	38.2979	43.5484	ortholog_one2many
	TraesCS7D02G110900	TraesCS7D02G110900.1	Os01g0527700		Os01t0527700-01	18961353	18969005	TraesCS7D02G110900.1	84.0376	82.2989	ortholog_one2many
	TraesCS7D02G111000	TraesCS7D02G111000.1	Os06g0157900	OsLTP1.5	Os06t0157900-00	2947702	2948085	TraesCS7D02G111000.1.cds1	32.6797	40.3226	ortholog_one2many
	TraesCS7D02G111100	TraesCS7D02G111100.1
	TraesCS7D02G111200	TraesCS7D02G111200.1
	TraesCS7D02G111226	TraesCS7D02G111226.1
	TraesCS7D02G111300	TraesCS7D02G111300.1	Os06g0157800	KMK0024M20.25	Os06t0157800-01	2945585	2946273	TraesCS7D02G111300.1.cds1	50	49.1803	ortholog_one2one
	TraesCS7D02G111400	TraesCS7D02G111400.1
MP	TraesCS1B02G321100	TraesCS1B02G321100.1	Os02g0288600	OsBURP04	Os02t0288600-01	10897250	10897969	TraesCS1B02G321100.1	29.8013	45	ortholog_one2many
	TraesCS1B02G321200	TraesCS1B02G321200.1	Os02g0288700	OsABCC4	Os02t0288700-00	10908431	10914600	TraesCS1B02G321200.1	70.5607	75.8794	ortholog_many2many
	TraesCS1B02G321200	TraesCS1B02G321200.1	Os02g0288400	OsABCC5	Os02t0288400-00	10880647	10886393	TraesCS1B02G321200.1	78.271	78.1493	ortholog_many2many
	TraesCS1B02G321300	TraesCS1B02G321300.1	Os05g0493600		Os05t0493600-00	24244154	24245932	TraesCS1B02G321300.1	30.9804	18.5882	ortholog_one2one
	TraesCS1B02G321400	TraesCS1B02G321400.1
	TraesCS1B02G321500	TraesCS1B02G321500.1	Os05g0493800		Os05t0493800-01	24254630	24256914	TraesCS1B02G321500.1	77.892	74.0831	ortholog_one2one
	TraesCS1B02G321600	TraesCS1B02G321600.1	Os03g0582000	OJ1785_A05.10	Os03t0582000-02	21392897	21394893	TraesCS1B02G321600.1	75.0779	75.7862	ortholog_one2many
	TraesCS1B02G321600	TraesCS1B02G321600.2	Os03g0582000	OJ1785_A05.10	Os03t0582000-02	21392897	21394893	TraesCS1B02G321600.1	75.0779	75.7862	ortholog_one2many
	TraesCS1B02G321700	TraesCS1B02G321700.1	Os03g0582000	OJ1785_A05.10	Os03t0582000-02	21392897	21394893	TraesCS1B02G321700.1	76.2658	75.7862	ortholog_one2many
	TraesCS1B02G321800	TraesCS1B02G321800.2	Os05g0494000	OsC3'H1	Os05t0494000-01	24271090	24275144	TraesCS1B02G321800.1	88.6719	88.6719	ortholog_one2many
	TraesCS1B02G321800	TraesCS1B02G321800.1	Os05g0494000	OsC3'H1	Os05t0494000-01	24271090	24275144	TraesCS1B02G321800.1	88.6719	88.6719	ortholog_one2many
	TraesCS1B02G321900	TraesCS1B02G321900.1	Os01g0591300	OsALDH2C1	Os01t0591300-01	23113647	23120516	TraesCS1B02G321900.1	87.6768	85.6016	ortholog_one2one
	TraesCS1B02G321900	TraesCS1B02G321900.2	Os01g0591300	OsALDH2C1	Os01t0591300-01	23113647	23120516	TraesCS1B02G321900.1	87.6768	85.6016	ortholog_one2one
	TraesCS1B02G322000	TraesCS1B02G322000.1	Os05g0494100	DRAP2	Os05t0494100-01	24275966	24280288	TraesCS1B02G322000.1	75.6184	73.7931	ortholog_one2one
	TraesCS1B02G322100	TraesCS1B02G322100.1	Os05g0494200	Oc2*	Os05t0494200-02	24280518	24281730	TraesCS1B02G322100.1	73.8318	52.3179	ortholog_one2one
	TraesCS1B02G322200	TraesCS1B02G322200.1
	TraesCS1B02G322300	TraesCS1B02G322300.1
	TraesCS2D02G029100	TraesCS2D02G029100.3	Os04g0177600	ARP9	Os04t0177600-01	5291177	5306508	TraesCS2D02G029100.3	83.5334	82.6825	ortholog_one2one
	TraesCS2D02G029100	TraesCS2D02G029100.1	Os04g0177600	ARP9	Os04t0177600-01	5291177	5306508	TraesCS2D02G029100.3	83.5334	82.6825	ortholog_one2one
	TraesCS2D02G029100	TraesCS2D02G029100.2	Os04g0177600	ARP9	Os04t0177600-01	5291177	5306508	TraesCS2D02G029100.3	83.5334	82.6825	ortholog_one2one
	TraesCS2D02G076900	TraesCS2D02G076900.1	Os07g0695800		Os07t0695800-01	29656862	29662462	TraesCS2D02G076900.1	91.4538	92.3611	ortholog_one2one
	TraesCS2D02G077000	TraesCS2D02G077000.1	Os07g0695900		Os07t0695900-01	29663362	29666163	TraesCS2D02G077000.1	54.9451	52.0833	ortholog_one2one
	TraesCS2D02G077000	TraesCS2D02G077000.2	Os07g0695900		Os07t0695900-01	29663362	29666163	TraesCS2D02G077000.1	54.9451	52.0833	ortholog_one2one
	TraesCS2D02G077100	TraesCS2D02G077100.1	Os07g0485600		Os07t0485600-01	17851215	17852160	TraesCS2D02G077100.1	68.0723	89.6825	ortholog_one2many
	TraesCS2D02G077200	TraesCS2D02G077200.2
	TraesCS2D02G077200	TraesCS2D02G077200.1
	TraesCS2D02G077300	TraesCS2D02G077300.1	Os02g0515600		Os02t0515600-01	18592626	18596390	TraesCS2D02G077300.1	83.1081	79.8701	ortholog_one2one
	TraesCS2D02G077400	TraesCS2D02G077400.1	Os06g0161100		Os06t0161100-00	3093918	3095987	TraesCS2D02G077400.1	40.4762	32.964	ortholog_many2many
	TraesCS2D02G077400	TraesCS2D02G077400.1	Os06g0161900		Os06t0161900-01	3131221	3134226	TraesCS2D02G077400.1	7.48299	8.05861	ortholog_many2many
	TraesCS2D02G077400	TraesCS2D02G077400.1	Os06g0162100		Os06t0162100-00	3135615	3136974	TraesCS2D02G077400.1	39.7959	40.4844	ortholog_many2many
	TraesCS2D02G077400	TraesCS2D02G077400.1	Os06g0161800		Os06t0161800-01	3128079	3130959	TraesCS2D02G077400.1	39.7959	42.7007	ortholog_many2many
	TraesCS2D02G077500	TraesCS2D02G077500.1	Os06g0161100		Os06t0161100-00	3093918	3095987	TraesCS2D02G077500.1	33.5227	32.687	ortholog_many2many
	TraesCS2D02G077500	TraesCS2D02G077500.1	Os06g0161900		Os06t0161900-01	3131221	3134226	TraesCS2D02G077500.1	6.53409	8.42491	ortholog_many2many
	TraesCS2D02G077500	TraesCS2D02G077500.1	Os06g0162100		Os06t0162100-00	3135615	3136974	TraesCS2D02G077500.1	31.8182	38.7543	ortholog_many2many
	TraesCS2D02G077500	TraesCS2D02G077500.1	Os06g0161800		Os06t0161800-01	3128079	3130959	TraesCS2D02G077500.1	33.8068	43.4307	ortholog_many2many
	TraesCS2D02G077600	TraesCS2D02G077600.1	Os06g0161100		Os06t0161100-00	3093918	3095987	TraesCS2D02G077600.1	34.8243	30.1939	ortholog_many2many
	TraesCS2D02G077600	TraesCS2D02G077600.1	Os06g0161900		Os06t0161900-01	3131221	3134226	TraesCS2D02G077600.1	7.02875	8.05861	ortholog_many2many
	TraesCS2D02G077600	TraesCS2D02G077600.1	Os06g0162100		Os06t0162100-00	3135615	3136974	TraesCS2D02G077600.1	33.2268	35.9862	ortholog_many2many
	TraesCS2D02G077600	TraesCS2D02G077600.1	Os06g0161800		Os06t0161800-01	3128079	3130959	TraesCS2D02G077600.1	37.3802	42.7007	ortholog_many2many
	TraesCS2D02G077700	TraesCS2D02G077700.1	Os06g0535300	OsDjC55	Os06t0535300-01	20035104	20042684	TraesCS2D02G077700.1.cds1	44.8436	38.0157	ortholog_one2many
	TraesCS2D02G077800	TraesCS2D02G077800.1	Os06g0161100		Os06t0161100-00	3093918	3095987	TraesCS2D02G077800.1	38.2456	30.1939	ortholog_many2many
	TraesCS2D02G077800	TraesCS2D02G077800.1	Os06g0161900		Os06t0161900-01	3131221	3134226	TraesCS2D02G077800.1	8.42105	8.79121	ortholog_many2many
	TraesCS2D02G077800	TraesCS2D02G077800.1	Os06g0162100		Os06t0162100-00	3135615	3136974	TraesCS2D02G077800.1	38.9474	38.4083	ortholog_many2many
	TraesCS2D02G077800	TraesCS2D02G077800.1	Os06g0161800		Os06t0161800-01	3128079	3130959	TraesCS2D02G077800.1	42.1053	43.7956	ortholog_many2many
	TraesCS2D02G077900	TraesCS2D02G077900.1	Os06g0535300	OsDjC55	Os06t0535300-01	20035104	20042684	TraesCS2D02G077900.1.cds1	28.7037	15.2259	ortholog_one2many
	TraesCS2D02G078000	TraesCS2D02G078000.1	Os06g0535300	OsDjC55	Os06t0535300-01	20035104	20042684	TraesCS2D02G078000.1	37.6361	23.7721	ortholog_one2many
	TraesCS2D02G078100	TraesCS2D02G078100.1	Os06g0161100		Os06t0161100-00	3093918	3095987	TraesCS2D02G078100.1	40.8163	33.241	ortholog_many2many
	TraesCS2D02G078100	TraesCS2D02G078100.1	Os06g0161900		Os06t0161900-01	3131221	3134226	TraesCS2D02G078100.1	8.16327	8.79121	ortholog_many2many
	TraesCS2D02G078100	TraesCS2D02G078100.1	Os06g0162100		Os06t0162100-00	3135615	3136974	TraesCS2D02G078100.1	37.0748	37.7163	ortholog_many2many
	TraesCS2D02G078100	TraesCS2D02G078100.1	Os06g0161800		Os06t0161800-01	3128079	3130959	TraesCS2D02G078100.1	42.517	45.6204	ortholog_many2many
	TraesCS2D02G078200	TraesCS2D02G078200.1
	TraesCS2D02G078300	TraesCS2D02G078300.1	Os06g0161100		Os06t0161100-00	3093918	3095987	TraesCS2D02G078300.1	37.2483	30.7479	ortholog_many2many
	TraesCS2D02G078300	TraesCS2D02G078300.1	Os06g0161900		Os06t0161900-01	3131221	3134226	TraesCS2D02G078300.1	6.37584	6.95971	ortholog_many2many
	TraesCS2D02G078300	TraesCS2D02G078300.1	Os06g0162100		Os06t0162100-00	3135615	3136974	TraesCS2D02G078300.1	36.9128	38.0623	ortholog_many2many
	TraesCS2D02G078300	TraesCS2D02G078300.1	Os06g0161800		Os06t0161800-01	3128079	3130959	TraesCS2D02G078300.1	39.9329	43.4307	ortholog_many2many
	TraesCS2D02G078500	TraesCS2D02G078500.1	Os07g0695400		Os07t0695400-01	29633615	29638363	TraesCS2D02G078500.1	58.2979	58.4471	ortholog_one2one
	TraesCS2D02G078600	TraesCS2D02G078600.2	Os02g0658600	OsEXPB14	Os02t0658600-00	26638624	26639988	TraesCS2D02G078600.1	66.9456	58.6081	ortholog_one2many
	TraesCS2D02G078600	TraesCS2D02G078600.1	Os02g0658600	OsEXPB14	Os02t0658600-00	26638624	26639988	TraesCS2D02G078600.1	66.9456	58.6081	ortholog_one2many
	TraesCS2D02G078700	TraesCS2D02G078700.1	Os11g0457300	UGT	Os11t0457300-01	15496821	15498561	TraesCS2D02G078700.1.cds1	75.705	72.8601	ortholog_one2many
	TraesCS2D02G078700	TraesCS2D02G078700.1	Os11g0461200		Os11t0461200-01	15747042	15748173	TraesCS2D02G078700.1.cds1	48.8069	70.3125	ortholog_one2many
	TraesCS2D02G078800	TraesCS2D02G078800.1	Os02g0658600	OsEXPB14	Os02t0658600-00	26638624	26639988	TraesCS2D02G078800.1	64.9606	60.4396	ortholog_one2many
	TraesCS2D02G078900	TraesCS2D02G078900.1	Os02g0658600	OsEXPB14	Os02t0658600-00	26638624	26639988	TraesCS2D02G078900.1	71.6535	66.6667	ortholog_one2many
	TraesCS2D02G079000	TraesCS2D02G079000.1
	TraesCS2D02G079200	TraesCS2D02G079200.1	Os07g0695300	OsRLCK243	Os07t0695300-01	29630971	29633467	TraesCS2D02G079200.1	79.0123	82.0513	ortholog_one2many
	TraesCS2D02G079300	TraesCS2D02G079300.1	gene-ndhG	ndhG	cds-CAA33908.1	109227	109757	TraesCS2D02G079300.1	96.5909	96.5909	ortholog_one2many
	TraesCS2D02G079400	TraesCS2D02G079400.1	gene-ndhE	ndhE	cds-CAA33955.1	108712	109017	TraesCS2D02G079400.1.cds1	99.0099	99.0099	ortholog_one2many
	TraesCS2D02G079500	TraesCS2D02G079500.1
	TraesCS2D02G079600	TraesCS2D02G079600.3	Os07g0695100	Hd2	Os07t0695100-01	29616705	29629215	TraesCS2D02G079600.2	65.9733	59.8383	ortholog_one2one
	TraesCS2D02G079600	TraesCS2D02G079600.1	Os07g0695100	Hd2	Os07t0695100-01	29616705	29629215	TraesCS2D02G079600.2	65.9733	59.8383	ortholog_one2one
	TraesCS2D02G079600	TraesCS2D02G079600.7	Os07g0695100	Hd2	Os07t0695100-01	29616705	29629215	TraesCS2D02G079600.2	65.9733	59.8383	ortholog_one2one
	TraesCS2D02G079600	TraesCS2D02G079600.5	Os07g0695100	Hd2	Os07t0695100-01	29616705	29629215	TraesCS2D02G079600.2	65.9733	59.8383	ortholog_one2one
	TraesCS2D02G079600	TraesCS2D02G079600.6	Os07g0695100	Hd2	Os07t0695100-01	29616705	29629215	TraesCS2D02G079600.2	65.9733	59.8383	ortholog_one2one
	TraesCS2D02G079600	TraesCS2D02G079600.2	Os07g0695100	Hd2	Os07t0695100-01	29616705	29629215	TraesCS2D02G079600.2	65.9733	59.8383	ortholog_one2one
	TraesCS2D02G079600	TraesCS2D02G079600.4	Os07g0695100	Hd2	Os07t0695100-01	29616705	29629215	TraesCS2D02G079600.2	65.9733	59.8383	ortholog_one2one
	TraesCS2D02G079800	TraesCS2D02G079800.1
	TraesCS2D02G080000	TraesCS2D02G080000.1	Os07g0694700	APX2	Os07t0694700-01	29584033	29586303	TraesCS2D02G080000.1	87.5	89.243	ortholog_one2one
	TraesCS2D02G080100	TraesCS2D02G080100.1	Os07g0694600	Mtr1	Os07t0694600-01	29579838	29583146	TraesCS2D02G080100.1	80.8901	84.8901	ortholog_one2one
	TraesCS2D02G080100	TraesCS2D02G080100.2	Os07g0694600	Mtr1	Os07t0694600-01	29579838	29583146	TraesCS2D02G080100.1	80.8901	84.8901	ortholog_one2one
	TraesCS2D02G080200	TraesCS2D02G080200.1	Os12g0472500	OsTDL1A	Os12t0472500-01	16988415	16990867	TraesCS2D02G080200.1	53.7634	44.2478	ortholog_one2many
	TraesCS2D02G080300	TraesCS2D02G080300.2	Os05g0588200	PTD	Os05t0588200-01	29300928	29304267	TraesCS2D02G080300.2	75	75	ortholog_one2one
	TraesCS2D02G080300	TraesCS2D02G080300.1	Os05g0588200	PTD	Os05t0588200-01	29300928	29304267	TraesCS2D02G080300.2	75	75	ortholog_one2one
	TraesCS2D02G080400	TraesCS2D02G080400.1	Os07g0694400	OsIRX9	Os07t0694400-01	29566093	29571527	TraesCS2D02G080400.1	50	50.8876	ortholog_one2many
	TraesCS2D02G080500	TraesCS2D02G080500.1	Os07g0694400	OsIRX9	Os07t0694400-01	29566093	29571527	TraesCS2D02G080500.1	50	51.7751	ortholog_one2many
	TraesCS2D02G080600	TraesCS2D02G080600.1
	TraesCS7D02G108900	TraesCS7D02G108900.1	Os06g0156600	OsGELP77	Os06t0156600-01	2893694	2895804	TraesCS7D02G108900.1	85.3186	85.5556	ortholog_one2one
	TraesCS7D02G109000	TraesCS7D02G109000.1
	TraesCS7D02G109100	TraesCS7D02G109100.1	Os06g0129600	OsGLIP1	Os06t0129600-01	1565577	1573802	TraesCS7D02G109100.1.cds1	62.7968	59.799	ortholog_one2many
	TraesCS7D02G109100	TraesCS7D02G109100.1	Os06g0156700	OsGELP78	Os06t0156700-01	2898787	2900606	TraesCS7D02G109100.1.cds1	68.8654	64.604	ortholog_one2many
	TraesCS7D02G109200	TraesCS7D02G109200.1
	TraesCS7D02G109300	TraesCS7D02G109300.1
	TraesCS7D02G109400	TraesCS7D02G109400.1	Os06g0161100		Os06t0161100-00	3093918	3095987	TraesCS7D02G109400.1	39.0335	29.0859	ortholog_many2many
	TraesCS7D02G109400	TraesCS7D02G109400.1	Os06g0161900		Os06t0161900-01	3131221	3134226	TraesCS7D02G109400.1	4.46097	4.3956	ortholog_many2many
	TraesCS7D02G109400	TraesCS7D02G109400.1	Os06g0162100		Os06t0162100-00	3135615	3136974	TraesCS7D02G109400.1	35.6877	33.218	ortholog_many2many
	TraesCS7D02G109400	TraesCS7D02G109400.1	Os06g0161800		Os06t0161800-01	3128079	3130959	TraesCS7D02G109400.1	36.0595	35.4015	ortholog_many2many
	TraesCS7D02G109500	TraesCS7D02G109500.1	Os06g0161100		Os06t0161100-00	3093918	3095987	TraesCS7D02G109500.1	43.1734	32.41	ortholog_many2many
	TraesCS7D02G109500	TraesCS7D02G109500.1	Os06g0161900		Os06t0161900-01	3131221	3134226	TraesCS7D02G109500.1	5.90406	5.86081	ortholog_many2many
	TraesCS7D02G109500	TraesCS7D02G109500.1	Os06g0162100		Os06t0162100-00	3135615	3136974	TraesCS7D02G109500.1	38.7454	36.3322	ortholog_many2many
	TraesCS7D02G109500	TraesCS7D02G109500.1	Os06g0161800		Os06t0161800-01	3128079	3130959	TraesCS7D02G109500.1	38.7454	38.3212	ortholog_many2many
	TraesCS7D02G109600	TraesCS7D02G109600.1	Os06g0161100		Os06t0161100-00	3093918	3095987	TraesCS7D02G109600.1	39.6104	33.795	ortholog_many2many
	TraesCS7D02G109600	TraesCS7D02G109600.2	Os06g0161100		Os06t0161100-00	3093918	3095987	TraesCS7D02G109600.1	39.6104	33.795	ortholog_many2many
	TraesCS7D02G109600	TraesCS7D02G109600.1	Os06g0161900		Os06t0161900-01	3131221	3134226	TraesCS7D02G109600.1	5.84416	6.59341	ortholog_many2many
	TraesCS7D02G109600	TraesCS7D02G109600.2	Os06g0161900		Os06t0161900-01	3131221	3134226	TraesCS7D02G109600.1	5.84416	6.59341	ortholog_many2many
	TraesCS7D02G109600	TraesCS7D02G109600.1	Os06g0162100		Os06t0162100-00	3135615	3136974	TraesCS7D02G109600.1	36.6883	39.1003	ortholog_many2many
	TraesCS7D02G109600	TraesCS7D02G109600.2	Os06g0162100		Os06t0162100-00	3135615	3136974	TraesCS7D02G109600.1	36.6883	39.1003	ortholog_many2many
	TraesCS7D02G109600	TraesCS7D02G109600.1	Os06g0161800		Os06t0161800-01	3128079	3130959	TraesCS7D02G109600.1	37.3377	41.9708	ortholog_many2many
	TraesCS7D02G109600	TraesCS7D02G109600.2	Os06g0161800		Os06t0161800-01	3128079	3130959	TraesCS7D02G109600.1	37.3377	41.9708	ortholog_many2many
	TraesCS7D02G109700	TraesCS7D02G109700.1	Os06g0161100		Os06t0161100-00	3093918	3095987	TraesCS7D02G109700.1	44.2379	32.964	ortholog_many2many
	TraesCS7D02G109700	TraesCS7D02G109700.1	Os06g0161900		Os06t0161900-01	3131221	3134226	TraesCS7D02G109700.1	8.17844	8.05861	ortholog_many2many
	TraesCS7D02G109700	TraesCS7D02G109700.1	Os06g0162100		Os06t0162100-00	3135615	3136974	TraesCS7D02G109700.1	41.6357	38.7543	ortholog_many2many
	TraesCS7D02G109700	TraesCS7D02G109700.1	Os06g0161800		Os06t0161800-01	3128079	3130959	TraesCS7D02G109700.1	43.8662	43.0657	ortholog_many2many
	TraesCS7D02G109800	TraesCS7D02G109800.1
	TraesCS7D02G109900	TraesCS7D02G109900.1	Os06g0161100		Os06t0161100-00	3093918	3095987	TraesCS7D02G109900.1	40	32.133	ortholog_many2many
	TraesCS7D02G109900	TraesCS7D02G109900.1	Os06g0161900		Os06t0161900-01	3131221	3134226	TraesCS7D02G109900.1	7.58621	8.05861	ortholog_many2many
	TraesCS7D02G109900	TraesCS7D02G109900.1	Os06g0162100		Os06t0162100-00	3135615	3136974	TraesCS7D02G109900.1	37.5862	37.7163	ortholog_many2many
	TraesCS7D02G109900	TraesCS7D02G109900.1	Os06g0161800		Os06t0161800-01	3128079	3130959	TraesCS7D02G109900.1	38.9655	41.2409	ortholog_many2many
	TraesCS7D02G110000	TraesCS7D02G110000.1
	TraesCS7D02G110100	TraesCS7D02G110100.1
	TraesCS7D02G110200	TraesCS7D02G110200.1
	TraesCS7D02G110300	TraesCS7D02G110300.1	Os06g0161100		Os06t0161100-00	3093918	3095987	TraesCS7D02G110300.1	42.8044	32.133	ortholog_many2many
	TraesCS7D02G110300	TraesCS7D02G110300.1	Os06g0161900		Os06t0161900-01	3131221	3134226	TraesCS7D02G110300.1	6.64207	6.59341	ortholog_many2many
	TraesCS7D02G110300	TraesCS7D02G110300.1	Os06g0162100		Os06t0162100-00	3135615	3136974	TraesCS7D02G110300.1	40.5904	38.0623	ortholog_many2many
	TraesCS7D02G110300	TraesCS7D02G110300.1	Os06g0161800		Os06t0161800-01	3128079	3130959	TraesCS7D02G110300.1	40.5904	40.146	ortholog_many2many
	TraesCS7D02G110400	TraesCS7D02G110400.1	Os06g0158200		Os06t0158200-01	2966371	2973156	TraesCS7D02G110400.1	30.3202	77.7778	ortholog_one2one
	TraesCS7D02G110400	TraesCS7D02G110400.2	Os06g0158200		Os06t0158200-01	2966371	2973156	TraesCS7D02G110400.1	30.3202	77.7778	ortholog_one2one
	TraesCS7D02G110500	TraesCS7D02G110500.1	Os08g0270200		Os08t0270200-01	10329433	10335439	TraesCS7D02G110500.1	71.9807	71.9807	ortholog_one2one
	TraesCS7D02G110600	TraesCS7D02G110600.1
	TraesCS7D02G110700	TraesCS7D02G110700.1	Os06g0158000	KMK0024M20.27	Os06t0158000-01	2949764	2957842	TraesCS7D02G110700.1	77.5385	81.9512	ortholog_one2one
	TraesCS7D02G110800	TraesCS7D02G110800.1	Os06g0157900	OsLTP1.5	Os06t0157900-00	2947702	2948085	TraesCS7D02G110800.1.cds1	40.1316	49.1936	ortholog_one2many
	TraesCS7D02G110879	TraesCS7D02G110879.1	Os06g0157900	OsLTP1.5	Os06t0157900-00	2947702	2948085	TraesCS7D02G110879.1.cds1	38.2979	43.5484	ortholog_one2many
	TraesCS7D02G110900	TraesCS7D02G110900.1	Os01g0527700		Os01t0527700-01	18961353	18969005	TraesCS7D02G110900.1	84.0376	82.2989	ortholog_one2many
	TraesCS7D02G111000	TraesCS7D02G111000.1	Os06g0157900	OsLTP1.5	Os06t0157900-00	2947702	2948085	TraesCS7D02G111000.1.cds1	32.6797	40.3226	ortholog_one2many
	TraesCS7D02G111100	TraesCS7D02G111100.1
	TraesCS7D02G111200	TraesCS7D02G111200.1
	TraesCS7D02G111226	TraesCS7D02G111226.1
	TraesCS7D02G111300	TraesCS7D02G111300.1	Os06g0157800	KMK0024M20.25	Os06t0157800-01	2945585	2946273	TraesCS7D02G111300.1.cds1	50	49.1803	ortholog_one2one

## Sheet: Supplemental Table 10
Supplemental Table 10. SNPs significantly associated with 8 major agronomic traits
Trait	Chr.	Position	2024		2025
			P	-LOG10(P)	P	-LOG10(P)
GY	1A	42253154	4.57e-05	4.34
GY	1A	42473409	1.77e-05	3.751
GY	4A	89599756	0.000197	3.707
GY	4A	632634110			0.000188	3.726
GY	5A	29632746			0.000166	3.781
GY	5A	586670622	0.000143	3.846
GY	2B	233732144	4.75e-05	4.323
GY	2B	236042612	1.11e-05	4.954
GY	3B	617752947			0.000119	3.926
GY	3B	617883907			7.36e-05	4.133
GY	3B	618068267			0.000187	3.729
GY	3B	621478876			0.000186	3.73
GY	5B	431363232	2.99e-05	4.524
GY	5B	432985058	4.19e-05	4.377
GY	6B	569939076			8.22e-05	4.085
GY	6B	569960671			0.000122	3.913
GY	6B	570073128			0.000103	3.986
GY	6B	570205645			0.000189	3.724
GY	6B	571622089			0.00019	3.722
GY	6B	571780529			5.37E-0.2	5.27
GY	6B	572184823			0.000135	3.871
GY	6B	573257283			8.44e-05	4.074
GY	7B	573262008			8.04e-05	4.095
GY	6B	574010161			0.000112	3.953
GY	6B	575940579			2.98e-05	4.526
GY	6B	576248102			1.82e-05	4.739
GY	6B	576612136			4.35e-05	4.362
GY	7B	573256267			0.000229	3.64
GY	1D	2597655			0.000154	3.813
GY	1D	356153996			0.000101	3.996
GY	2D	32795283	5.04e-05	4.298
GY	2D	32970798	2.66e-05	4.575
GY	4D	455248891	0.000208	3.682
GY	3D	565079531			0.00011	3.959
GY	5D	545399130			8.44e-05	4.073
GY	6D	382921353			9.75e-05	4.011
GY	6D	386162769			1.84e-05	4.736
GY	7D	464026046	4.39e-05	4.357
KNS	1A	49615732			1.13e-05	4.946
KNS	1A	51962161			0.000217	3.664
KNS	1A	92469493			0.000119	3.923
KNS	1A	392321303			0.000222	3.653
KNS	1A	590649678	3.26e-05	4.487
KNS	2A	35891228	0.000162	3.791
KNS	2A	621852548	0.000127	3.898
KNS	2A	623346053	9.83e-05	4.007
KNS	2A	719491977	5.19e-05	4.285
KNS	3A	715444269	0.000215	3.667
KNS	3A	715648232	5.57e-05	4.254
KNS	3A	715655099	0.000175	3.756
KNS	3A	715737793	0.000111	3.954
KNS	3A	715756148	0.000165	3.783
KNS	3A	715794209	0.000206	3.685
KNS	3A	715822470	0.000204	3.69
KNS	3A	715932247	0.000224593	3.649
KNS	3A	715966079	0.000221	3.655
KNS	3A	716134623	0.000214	3.669
KNS	3A	716219087	6.08e-05	4.216
KNS	3A	716223929	0.000218	3.661
KNS	3A	716261268	0.000159	3.799
KNS	3A	739527043	3.5e-05	4.456
KNS	5A	35663860			4.62e-05	4.336
KNS	1B	3697101			9.25e-05	4.034
KNS	1B	3958195			6.34e-05	4.198
KNS	1B	4508667			6.6e-06	5.181
KNS	1B	646466935	5.91e-05	4.228
KNS	3B	10202825	0.000223	3.652
KNS	3B	725727206	1.09e-05	4.962
KNS	3B	726079214	0.000201	3.696
KNS	4B	654644751	0.000203	3.692
KNS	4B	657152830	5.54e-05	4.256
KNS	5B	595223743	0.000134	3.872
KNS	5B	650355903			0.000185	3.733
KNS	7B	612313890	4.09e-05	4.388
KNS	1D	616381			6.15e-06	5.211
KNS	1D	1036410			4.75e-05	4.323
KNS	2D	625149774	6.15e-05	4.211
KNS	5D	45214159			7.82e-05	4.107
KNS	5D	555640203			0.000166	3.78
KNS	6D	222949389			2.11e-05	4.676
KNS	7D	446288214	7.29e-06	5.137
KNS	7D	563051214			1.81e-05	4.741
PH	1A	41790831	0.000138	3.859
PH	1A	373243602	6.5e-05	4.187
PH	2A	593900143	8.86e-05	4.052
PH	3A	73631780	1.7e-05	4.77	2.36e-05	4.626
PH	3A	75417390	3.42e-05	4.466	5.63e-05	4.249
PH	3A	77204659	2.9e-05	4.537
PH	3A	100023548	9.5e-05	4.022
PH	3A	670653104	3.05e-05	4.515
PH	3A	672555281	5.06e-05	4.296
PH	4A	11172543			9.34e-05	4.03
PH	4A	12449683			0.000214	3.67
PH	4A	108058390			4.8e-05	4.319
PH	5A	699773588	9.7e-05	4.013
PH	6A	417449745	0.000209	3.68
PH	4B	37849167	1.41e-05	4.851	4.5e-05	4.347
PH	4B	37852712	8.32e-05	4.08
PH	4B	37867561	1.17e-05	4.931	0.000154	3.814
PH	4B	37872106	0.000152	3.818
PH	4B	636746802			2.4e-05	4.62
PH	4B	658658993			6.25e-05	4.204
PH	4B	658769817			5e-05	4.301
PH	4B	658776822			3.24e-05	4.489
PH	4B	658787551			9.4e-05	4.027
PH	4B	658822479	9.21e-05	4.036	5.15e-07	6.288
PH	4B	659071572			6.89e-05	4.162
PH	6B	159699610			0.000159	3.799
PH	6B	288052409	8.55e-05	4.068
PH	6B	413460942	5.05e-05	4.297
PH	1D	315974675			0.000211	3.675
PH	2D	23102495	8.9e-05	4.05
PH	2D	23304055	1.66e-05	4.779
PH	2D	23416184	8.22e-06	5.085
PH	2D	24941491	4.08e-06	5.39
PH	2D	34428803	6.53e-07	6.185
PH	2D	35683233	0.000124	3.907
PH	2D	37041200	3.09e-05	4.511
PH	3D	1634478			0.000196	3.708
PH	3D	570805078			0.000174	3.76
PH	3D	571359458	7.16e-08	7.145	1.32e-06	5.879
PH	3D	571362164	0.000113	3.946
PH	3D	571493647	9.67e-05	4.014
PH	3D	571821718	0.000165	3.783	0.000143	3.843
PH	3D	578247057	0.000159	3.798
PH	4D	14986323	0.000212	3.674	4.68e-05	4.33
PH	4D	16148482	6.05e-07	6.218	2.46e-09	8.609
PH	4D	16360619			2.06e-06	5.687
PH	4D	17816943	2.63e-06	5.581	5.39e-09	8.268
PH	4D	19179271	3.35e-05	4.475	1.76e-07	6.754
PH	4D	19207340	1.19e-07	6.923	7.35e-11	10.134
PH	4D	385205606			0.000221	3.656
PH	5D	45711351	1.88e-05	4.726	7.69e-05	4.114
PH	5D	549016765			3.49e-05	4.458
PH	5D	549638176			0.000135	3.87
PH	6D	388225586	5.03e-05	4.298
PH	6D	389696179	1.32e-07	6.88
PH	6D	394183696	8.01e-05	4.096
PH	6D	395504309	1.94e-05	4.711
PH	6D	396545140	9.91e-06	5.004
PH	6D	396640830	5.04e-06	5.297
PH	6D	402608087	0.0002	3.699
PH	6D	403652816	7.76e-05	4.11
PH	6D	403901634	1.88e-08	7.725	7.33e-06	5.135
PH	6D	403968638	3.19e-06	5.497	4.2e-05	4.377
PH	6D	404633643	3.21e-05	4.494
PH	6D	405487277	0.000204	3.69
PH	6D	407333662	2.09e-05	4.68
PH	6D	407474397	0.000198	3.704
PH	7D	67448018	4.59e-06	5.338
SL	1A	365031807	0.000193	3.714
SL	3A	14075383	0.000196	3.708
SL	3A	14200445	5.27e-05	4.279
SL	3A	712193030	0.000101	3.996
SL	5A	510432572	0.000199	3.701
SL	5A	510550254	1.18e-05	4.929
SL	5A	510707680	8.81e-05	4.055
SL	5A	511096024	0.000223	3.652
SL	5A	511373826			0.000198	3.704
SL	5A	511913282	0.000225	3.649
SL	7A	270638263			0.000198	3.704
SL	7A	555934493			0.000219	3.659
SL	1B	403979767	1.58e-05	4.801	2.95e-05	4.53
SL	1B	547171093	5.31e-05	4.275
SL	2B	29890038			7.29e-06	5.138
SL	3B	461653719	0.000164	3.784
SL	3B	463075217	5.14e-05	4.289
SL	3B	463093477	6.65e-08	7.177
SL	5B	3849688	0.0002	3.699
SL	5B	4831291	4.47e-05	4.349
SL	5B	603953938	0.000186	3.73
SL	7B	704111587			8.18e-05	4.087
SL	2D	22498789	2.54e-06	5.596
SL	2D	23102495	9.24e-06	5.034	2.31e-05	4.636
SL	2D	23304055	1.67e-07	6.777	3.04e-06	5.517
SL	2D	23416184	5.82e-07	6.235	7.43e-07	6.129
SL	2D	32970798	0.000194	3.711
SL	2D	34428803	0.000139	3.856
SL	2D	35022330			9.7e-05	4.013
SL	2D	35683233	7.89e-05	4.103
SL	2D	37041200	1.05e-06	5.98
SL	2D	37269888	9.81e-05	4.008	0.000174	3.759
SL	2D	117849262	5e-05	4.301
SL	2D	391087997			0.000113	3.947
SL	4D	4591686			2.04e-05	4.69
SL	4D	230606374	0.000108	3.968
SL	4D	5279063			7.13e-05	4.147
GNS	1A	28756125	9.2e-05	4.036
GNS	1A	580496475	0.000158	3.801
GNS	2A	42338361	0.000196	3.708
GNS	2A	675292179			0.000169	3.772
GNS	2A	677485354			0.000119	3.923
GNS	3A	480967224	0.000159	3.798
GNS	3A	697558408	6.16e-05	4.21
GNS	4A	25197635			0.000184	3.736
GNS	5A	536195521			6.12e-05	4.214
GNS	7A	670855317	1.43e-05	4.844
GNS	7A	671220580	8.91e-05	4.05
GNS	3B	493743032	7.62e-05	4.118
GNS	3B	684410830	4.84e-05	4.315
GNS	5B	711991132			0.000151	3.821
GNS	6B	40847763	0.000165	3.782
GNS	6B	41200220	0.000212	3.674
GNS	6B	41763836	8.06e-05	4.094
GNS	7B	335840463			0.000201	3.696
GNS	7B	336915378			0.000175	3.756
GNS	7B	625366874	0.000125	3.904
GNS	7B	641685635	4.07e-05	4.39
GNS	7B	641764884	1.06e-05	4.975
GNS	7B	641789157	3.53e-05	4.452
GNS	7B	641873361	1.91e-05	4.718
GNS	7B	642287541	5.34e-05	4.272
GNS	7B	642291503	1.82e-05	4.74
GNS	1D	1036410			1.01e-05	4.995
GNS	2D	123990011			0.000136	3.865
GNS	2D	126111794			1.07e-05	4.971
GNS	2D	130258205			0.000112	3.95
GNS	3D	358630045	0.000209	3.68
GNS	4D	488502901	4.61e-05	4.337
GNS	5D	44784612			0.0002	3.7
GNS	5D	560503482			0.000153	3.817
GNS	6D	202729363	0.000181	3.743
GNS	6D	471175371	4.51e-05	4.346
GNS	7D	3944849			0.000104	3.983
SSS	1A	578483874	0.000137	3.863
SSS	2A	69295140	4.08e-05	4.39
SSS	3A	57730674			0.000225	3.647
SSS	4A	632259860	0.00017	3.77
SSS	7A	730718121	1.44e-06	5.842
SSS	1B	668677392			0.000213	3.672
SSS	1B	668755177			0.000148	3.829
SSS	6B	140751185			0.00021	3.678
SSS	6B	148834556			0.000165	3.783
SSS	7B	23307014	1.46e-05	4.837
SSS	7B	48245016	0.000213	3.671
SSS	1D	287376			0.000211	3.676
SSS	1D	304060			0.000123	3.91
SSS	1D	322348			0.000213	3.671
SSS	1D	329082			0.000213	3.671
SSS	1D	341345			9.95e-05	4.002
SSS	1D	342489			0.000196	3.707
SSS	1D	388340			0.000213	3.671
SSS	2D	27761353	0.000122	3.912
SSS	2D	35683233	7.04e-05	4.152
SSS	2D	649743343			0.000185	3.732
SSS	3D	391646782			0.000108	3.968
SSS	4D	465117831			0.000134	3.873
SSS	5D	447192281	0.000116	3.937
SSS	6D	394560473	0.000149	3.827
SSS	6D	395504309	0.000224	3.65
TN	1A	15182094			0.000146	3.837
TN	1A	439929962			9.5e-05	4.022
TN	5A	477785451			7.76e-05	4.11
TN	3A	739527043	9.65e-05	4.016
TN	6A	609889369			6.19e-05	5.208
TN	7A	675482044			0.000118	3.929
TN	7A	708813181	0.0002	3.698
TN	1B	652633494	0.000197	3.706
TN	1B	653269728	3.7e-05	4.432
TN	1B	653510769	5.11e-05	4.292
TN	1B	653733842	0.000157	3.804
TN	1B	653789764	0.000214	3.669
TN	3B	312131281	0.000165	3.783
TN	3B	344249236	8.43e-05	4.074
TN	4B	650654339			7.63e-05	4.117
TN	6B	469643936	0.00012	3.92
TN	7B	568011490			0.000211	3.676
TN	7B	568115181			6.87e-05	4.163
TN	7B	568366681			7.92e-05	4.101
TN	7B	568398300			7.96e-05	4.099
TN	7B	568400330			3.11e-05	4.508
TN	7B	710241945	0.000171	3.766
TN	1D	339294555			0.000223	3.652
TN	1D	470524172	0.000213	3.672
TN	1D	470729108	5.26e-05	4.279
TN	2D	28410524			1.12e-05	4.951
TN	3D	252846223	0.000109	3.962
TN	5D	449028077			0.00019	3.721
TN	7D	563348601			0.000223	3.652
TSS	2A	507766808	4.78e-05	4.321
TSS	2A	536199700			0.000164	3.785
TSS	4A	620429437	0.000123	3.911
TSS	4A	718795411			0.000106	3.973
TSS	4A	719078761			8.3e-05	4.081
TSS	4A	720185088			6.14e-05	4.212
TSS	5A	573095632			2.19e-05	4.66
TSS	2B	95211729			0.000107	3.972
TSS	3B	463093477	5.79e-05	4.237
TSS	3B	573574975			0.000174	3.761
TSS	5B	685321883			0.000111	3.957
TSS	2D	380067596	0.000133	3.876	0.000121	3.919
TSS	2D	380409355			2.92e-05	4.535
TSS	2D	403347127	7.74e-07	6.112	1.2e-05	4.922
TSS	5D	552781701			0.000224	3.65

[truncated: 3 more sheets: Supplemental Table 11, Supplemental Table 12, Supplemental Table 13]
